# Supplementary material for: 5-Amino-2,4,6-triiodo­isophthalic acid–4,4′-bipyridine N,N′-dioxide–water (1/1/1)
Source: Acta Crystallogr Sect E Struct Rep Online. 2011 Mar 5;67(Pt 4):o793. doi: 10.1107/S1600536811007276 (PMC3099751; doi:10.1107/S1600536811007276)
Supplement: Supplementary file 2 [file e-67-0o793-Isup2.hkl]

# 
# h,k,l, Fc-squared, Fo-squared, sigma(Fo-squared) and status flag 
# 
data_I
_shelx_title '  P21/n' 
_shelx_refln_list_code          4 
_shelx_F_calc_maximum      490.77 
_exptl_crystal_F_000      1432.00 
_reflns_d_resolution_high  0.7697 
 
loop_ 
 _symmetry_equiv_pos_as_xyz 
 'x, y, z' 
 '-x+1/2, y+1/2, -z+1/2' 
 '-x, -y, -z' 
 'x-1/2, -y-1/2, z-1/2' 
 
_cell_length_a     7.5000 
_cell_length_b    17.0808 
_cell_length_c    16.5231 
_cell_angle_alpha  90.000 
_cell_angle_beta   94.349 
_cell_angle_gamma  90.000 
 
_shelx_F_squared_multiplier     1.000 
 
loop_ 
 _refln_index_h 
 _refln_index_k 
 _refln_index_l 
 _refln_F_squared_calc 
 _refln_F_squared_meas 
 _refln_F_squared_sigma 
 _refln_observed_status 
   2   0   0    11933.60    11780.68    541.15 o 
   4   0   0     5425.22     5842.51    248.01 o 
   6   0   0     1012.37      963.56    147.75 o 
   8   0   0    26841.13    27700.88   1283.26 o 
   1   1   0     8891.62     8833.88    198.96 o 
   2   1   0   116353.01   100843.87   1068.95 o 
   3   1   0     8338.65     8288.69    177.85 o 
   4   1   0    65081.70    61770.10    808.33 o 
   5   1   0     1852.16     1722.21     93.05 o 
   6   1   0    26514.15    24553.35    625.20 o 
   7   1   0       40.81       23.02     40.02 o 
   8   1   0      415.89      347.58     95.63 o 
   9   1   0     8292.39     8556.77    507.94 o 
   0   2   0    17933.10    13975.92    404.35 o 
   1   2   0      399.90      482.59     40.58 o 
   2   2   0   128306.90   112670.32   1201.12 o 
   3   2   0     8482.50     8251.48    186.85 o 
   4   2   0     9613.02     9818.20    361.75 o 
   5   2   0    16594.46    16498.53    376.54 o 
   6   2   0    45812.52    42295.87   2375.36 o 
   7   2   0     9244.27     9368.47    660.30 o 
   8   2   0     4352.24     3957.04    452.47 o 
   9   2   0        6.22       -5.41     34.76 o 
   1   3   0    26015.01    26196.59    382.52 o 
   2   3   0    74450.30    70284.68    940.05 o 
   3   3   0    44662.73    42619.57    566.53 o 
   4   3   0    31704.99    32554.27    564.95 o 
   5   3   0    14048.27    13922.47    428.77 o 
   6   3   0    12314.18    11734.28    466.79 o 
   7   3   0    11296.87    11157.41    721.02 o 
   8   3   0     1957.60     1827.43    307.31 o 
   9   3   0      996.20      884.46    221.04 o 
   0   4   0    63715.64    52556.20   1306.12 o 
   1   4   0    12370.79    12845.44    250.87 o 
   2   4   0      807.71      816.60     74.55 o 
   3   4   0    53273.49    51857.12    596.63 o 
   4   4   0    15278.75    16294.74    315.28 o 
   5   4   0    18170.03    17876.74    364.34 o 
   6   4   0     7326.64     6930.93    358.06 o 
   7   4   0     6205.56     6642.03    549.82 o 
   8   4   0    14108.77    14630.27    898.47 o 
   9   4   0       14.65       36.57     74.06 o 
   1   5   0   156258.67   133061.16   1652.24 o 
   2   5   0     2284.42     2331.15    146.93 o 
   3   5   0       10.73        9.70     17.38 o 
   4   5   0    17997.26    18755.97    316.45 o 
   5   5   0     1281.09     1301.55     86.02 o 
   6   5   0      405.22      486.60    142.83 o 
   7   5   0     8432.36     8870.52    642.70 o 
   8   5   0      148.44       99.97     87.67 o 
   9   5   0    26223.49    25625.61   1308.29 o 
   0   6   0    22876.61    22026.13    777.45 o 
   1   6   0    14867.85    15981.41    430.83 o 
   2   6   0    15481.70    16240.54    473.94 o 
   3   6   0    34194.75    32022.99    571.65 o 
   4   6   0      457.38      428.16     38.07 o 
   5   6   0    49108.36    47806.54    641.07 o 
   6   6   0    13992.58    15137.24    805.38 o 
   7   6   0     1611.29     1796.19    288.39 o 
   8   6   0     4009.38     4218.16    471.64 o 
   9   6   0      252.53      372.43    156.25 o 
   1   7   0     9885.81     9769.73    346.62 o 
   2   7   0       19.80       66.68     48.55 o 
   3   7   0    64269.66    62399.82    821.90 o 
   4   7   0    11069.84    11202.62    219.50 o 
   5   7   0     3808.71     3942.63    151.43 o 
   6   7   0     3210.51     3395.19    187.99 o 
   7   7   0    18127.41    17031.64    931.29 o 
   8   7   0       10.82       56.64     92.54 o 
   0   8   0     5818.69     6947.50    436.67 o 
   1   8   0    11686.38    12870.44    624.36 o 
   2   8   0    23024.00    23872.56    609.76 o 
   3   8   0    21455.09    21754.67    480.63 o 
   4   8   0     3607.66     3582.26    143.65 o 
   5   8   0    16531.12    16434.85    344.27 o 
   6   8   0    15700.40    15284.88    441.40 o 
   7   8   0    13047.87    14175.43    848.95 o 
   8   8   0     3428.58     3566.76    435.50 o 
   1   9   0    45418.91    44434.76   1912.31 o 
   2   9   0    28419.50    28117.00    505.02 o 
   3   9   0     4656.83     4916.46    184.95 o 
   4   9   0     6791.06     6895.59    254.65 o 
   5   9   0     1279.21     1306.84     87.96 o 
   6   9   0     5829.69     5908.59    221.95 o 
   7   9   0     3765.72     3392.03    402.59 o 
   8   9   0      267.73      167.63    114.11 o 
   0  10   0    88196.51    92973.64   2451.04 o 
   1  10   0     3858.06     4245.01    527.84 o 
   2  10   0     7731.20     8131.16    246.15 o 
   3  10   0    10537.57    10741.72    336.60 o 
   4  10   0     1835.99     1644.68    158.69 o 
   5  10   0    14375.15    14190.17    372.55 o 
   6  10   0        1.14       20.99     52.30 o 
   7  10   0      408.81      419.62    141.83 o 
   8  10   0    13103.62    13792.29    904.58 o 
   1  11   0      366.40      370.19     56.84 o 
   2  11   0      640.83      712.42     89.72 o 
   3  11   0    24793.98    25197.67    679.17 o 
   4  11   0    37946.24    37697.16    918.96 o 
   5  11   0     5757.18     6028.10    229.55 o 
   6  11   0     7294.15     7794.47    491.28 o 
   7  11   0     3728.48     4020.16    451.52 o 
   8  11   0      236.41      281.46    141.34 o 
   0  12   0     1961.11     1848.00    237.75 o 
   1  12   0     4998.20     4957.55    253.65 o 
   2  12   0    28751.31    27888.19    888.80 o 
   3  12   0        0.07       -1.49     37.06 o 
   4  12   0     4198.27     4202.61    269.23 o 
   5  12   0      444.14      525.34    100.79 o 
   6  12   0    15496.81    16072.92    954.06 o 
   7  12   0     1438.27     1371.86    266.94 o 
   1  13   0      784.45      932.53    218.78 o 
   2  13   0    20011.07    19826.92    622.73 o 
   3  13   0     6355.52     6802.29    589.40 o 
   4  13   0     4653.13     5178.53    309.32 o 
   5  13   0     4502.89     4549.26    304.78 o 
   6  13   0     5331.38     5535.51    498.12 o 
   7  13   0     1171.66     1052.79    245.71 o 
   0  14   0    37630.37    38719.77   1456.27 o 
   1  14   0     6120.04     5674.57    356.23 o 
   2  14   0     1307.30     1288.66    151.05 o 
   3  14   0     2332.73     2481.70    211.78 o 
   4  14   0      111.31      129.53     88.67 o 
   5  14   0     1234.71     1299.16    169.51 o 
   6  14   0       16.12       16.36     58.60 o 
   7  14   0     3522.35     2918.14    413.29 o 
   1  15   0    13546.58    14219.05    850.83 o 
   2  15   0      296.21      290.23     81.54 o 
   3  15   0     5525.20     5066.64    346.55 o 
   4  15   0    14366.15    14033.97    561.40 o 
   5  15   0      758.58      638.93    116.39 o 
   6  15   0     1559.07     1551.55    195.74 o 
   0  16   0        3.81      -21.90     67.58 o 
   1  16   0       64.49      283.16    118.54 o 
   2  16   0     4216.01     4254.26    294.27 o 
   3  16   0     2908.45     3268.17    412.87 o 
   4  16   0      275.51      258.20     75.32 o 
   5  16   0     7706.09     8199.37    498.37 o 
   6  16   0     3541.08     3742.29    464.59 o 
   1  17   0     1294.49     1398.94    267.33 o 
   2  17   0     7587.70     7735.69    413.91 o 
   3  17   0     7735.85     7671.21    417.25 o 
   4  17   0     2344.89     2032.18    215.10 o 
   5  17   0     1260.75     1318.89    274.50 o 
   0  18   0     2186.38     2279.70    341.07 o 
   1  18   0     8407.09     8346.18    435.35 o 
   2  18   0      658.21      624.18    174.65 o 
   3  18   0     1199.48     1007.75    151.97 o 
   4  18   0      223.90      196.09    118.17 o 
   5  18   0       54.96      149.98    132.13 o 
   1  19   0     6570.70     7091.00    407.70 o 
   2  19   0     3988.46     3979.65    460.92 o 
   3  19   0     1494.56     1573.60    324.96 o 
   4  19   0     2561.29     2301.93    389.07 o 
   0  20   0     2016.86     2284.27    366.57 o 
   1  20   0     2562.85     2506.53    242.59 o 
   2  20   0      235.84      164.04    112.80 o 
   3  20   0     1559.49     1822.49    341.19 o 
   1  21   0      167.80      237.41    121.98 o 
   2  21   0     2846.23     2717.39    417.77 o 
  -9   0   1      335.56      387.25    159.47 o 
  -7   0   1      364.78      474.21    145.14 o 
  -5   0   1      454.81      439.13     74.10 o 
  -3   0   1    39171.56    37585.26    590.37 o 
  -1   0   1    26733.39    26496.03    628.57 o 
   1   0   1    23706.93    23156.96    600.60 o 
   3   0   1     2216.89     2329.15    165.04 o 
   5   0   1     5910.90     5740.57    268.43 o 
   7   0   1    17016.38    15558.20   1233.63 o 
   9   0   1      167.80       42.63     72.57 o 
  -9   1   1      675.94      689.21    146.59 o 
  -8   1   1     4073.36     3884.20    317.01 o 
  -7   1   1     3767.07     4296.82    437.12 o 
  -6   1   1     3508.41     3065.21    219.85 o 
  -5   1   1     4222.98     4310.67    166.21 o 
  -4   1   1     2818.78     2794.63    103.97 o 
  -3   1   1     1285.81     1450.42     63.63 o 
  -2   1   1    90004.33    81061.74    897.73 o 
  -1   1   1     1368.55     1326.81     66.85 o 
   1   1   1    28884.23    28698.90    710.60 o 
   2   1   1     5811.65     5820.14    204.59 o 
   3   1   1    16723.18    16623.30    287.73 o 
   4   1   1    12207.94    11816.44    289.22 o 
   5   1   1     1841.44     1839.78    103.92 o 
   6   1   1     6037.17     5702.64    224.05 o 
   7   1   1      683.14      674.93    110.26 o 
   8   1   1     1064.56     1159.32    173.36 o 
   9   1   1      286.34      144.80    237.60 o 
  -9   2   1     1894.11     1821.19    231.74 o 
  -8   2   1      311.07      457.81    155.93 o 
  -7   2   1      762.68      740.89    183.01 o 
  -6   2   1     1459.36     1343.08    146.99 o 
  -5   2   1    24682.23    24495.77    453.09 o 
  -4   2   1     3938.94     4548.93    269.07 o 
  -3   2   1       82.47       71.54     29.89 o 
  -2   2   1    16575.90    16758.56    297.30 o 
  -1   2   1     4274.38     4481.16     99.40 o 
   0   2   1     2979.75     2686.82    226.01 o 
   1   2   1    20619.35    20265.61    383.68 o 
   2   2   1    50083.18    49201.69   1073.05 o 
   3   2   1    16570.81    16645.02    287.78 o 
   4   2   1     4193.33     4126.52    128.63 o 
   5   2   1     7552.38     7317.42    238.30 o 
   6   2   1      871.59      681.02    102.61 o 
   7   2   1      400.22      367.45    221.21 o 
   8   2   1       80.54       66.80     77.98 o 
   9   2   1     5818.39     6151.84    427.07 o 
  -9   3   1     1191.06     1101.13    261.56 o 
  -8   3   1    13243.14    14275.68    887.00 o 
  -7   3   1      352.10      383.22    137.38 o 
  -6   3   1     1152.99      914.78    127.96 o 
  -5   3   1      678.16      814.28     70.35 o 
  -4   3   1    29377.16    30079.54    545.43 o 
  -3   3   1     1253.71     1250.99     77.50 o 
  -2   3   1      704.50      782.35     54.39 o 
  -1   3   1    29375.34    28806.25    492.52 o 
   0   3   1    27971.14    22937.71    460.21 o 
   1   3   1    16550.30    16699.32    351.39 o 
   2   3   1    34546.03    34437.79    464.86 o 
   3   3   1      247.96      264.81     29.16 o 
   4   3   1    39984.23    41182.62    629.34 o 
   5   3   1      173.80      193.83     45.55 o 
   6   3   1     1927.02     1957.37    179.89 o 
   7   3   1      189.40       81.42     62.62 o 
   8   3   1     2655.02     2872.25    381.78 o 
   9   3   1     1966.79     2050.33    342.06 o 
  -9   4   1      748.70     1026.57    240.35 o 
  -8   4   1      586.34      628.61    182.58 o 
  -7   4   1     6439.15     7080.14    567.95 o 
  -6   4   1     4656.13     4507.37    246.22 o 
  -5   4   1     4398.15     4514.58    250.02 o 
  -4   4   1    20404.45    20989.08    709.00 o 
  -3   4   1    27979.75    28370.03    444.20 o 
  -2   4   1     1081.95     1074.76     78.19 o 
  -1   4   1     4899.79     4912.83    131.32 o 
   0   4   1    16584.42    14519.52    363.44 o 
   1   4   1    22880.80    22952.67    385.11 o 
   2   4   1    24341.81    25244.98    377.75 o 
   3   4   1     1239.84     1319.31     58.87 o 
   4   4   1    23624.92    25521.31    379.47 o 
   5   4   1      475.90      525.41     63.18 o 
   6   4   1       15.90        2.21     28.57 o 
   7   4   1     7898.68     8364.52    619.73 o 
   8   4   1      524.60      482.67    164.28 o 
   9   4   1     2434.48     2108.40    348.99 o 
  -9   5   1     1152.25     1174.95    261.09 o 
  -8   5   1     1184.33     1490.88    277.97 o 
  -7   5   1     1131.93     1084.06    220.87 o 
  -6   5   1     1910.58     2299.23    171.70 o 
  -5   5   1     1023.45     1029.65     79.68 o 
  -4   5   1      303.25      348.33     41.25 o 
  -3   5   1     7463.04     7348.52    218.95 o 
  -2   5   1    62546.57    59116.05   1025.08 o 
  -1   5   1    11068.07    11494.68    241.74 o 
   0   5   1     1354.91     1459.72    112.07 o 
   1   5   1     3843.89     4146.35    123.80 o 
   2   5   1     1198.29     1123.77     65.32 o 
   3   5   1      118.04      112.15     17.65 o 
   4   5   1      120.05      140.48     28.94 o 
   5   5   1     9883.50    10526.29    336.59 o 
   6   5   1    33281.02    32993.09   1266.64 o 
   7   5   1     1001.83     1046.34    220.08 o 
   8   5   1     1715.07     1984.18    320.35 o 
   9   5   1      205.17      167.19    105.04 o 
  -9   6   1       76.35       56.82     67.97 o 
  -8   6   1      242.45      204.59    121.60 o 
  -7   6   1      980.54     1338.30    250.64 o 
  -6   6   1    12304.29    13291.98    438.71 o 
  -5   6   1    20400.49    20516.35    406.96 o 
  -4   6   1     2462.05     2508.42    104.14 o 
  -3   6   1     1407.55     1392.82    107.09 o 
  -2   6   1      616.12      682.18     71.83 o 
  -1   6   1     4399.05     4510.65    206.47 o 
   0   6   1     7299.03     8092.76    300.30 o 
   1   6   1      138.54      166.72     36.87 o 
   2   6   1    21014.81    20951.19    360.00 o 
   3   6   1    71314.26    70778.90    905.62 o 
   4   6   1     4763.47     5067.06    139.92 o 
   5   6   1     4254.31     4348.93    189.55 o 
   6   6   1      399.47      487.43    142.73 o 
   7   6   1    11061.19    12370.53    771.20 o 
   8   6   1      136.91       51.77     63.60 o 
   9   6   1      357.35      495.30    186.92 o 
  -8   7   1     5138.85     5588.40    548.92 o 
  -7   7   1     2498.46     3257.36    390.48 o 
  -6   7   1      867.08      883.89    104.86 o 
  -5   7   1     2478.50     2608.32    126.91 o 
  -4   7   1    11881.38    11532.32    427.14 o 
  -3   7   1     1997.82     1850.75    114.68 o 
  -2   7   1     1245.45     1191.01     84.91 o 
  -1   7   1    15154.58    16125.72    463.74 o 
   0   7   1    28040.12    29815.93    571.56 o 
   1   7   1      658.50      895.01     80.20 o 
   2   7   1      474.32      524.71     51.58 o 
   3   7   1     9465.34     9300.47    264.29 o 
   4   7   1    24919.49    23979.37    368.57 o 
   5   7   1     1445.42     1448.88     82.30 o 
   6   7   1     2634.48     2622.26    228.71 o 
   7   7   1     3386.94     3647.16    410.43 o 
   8   7   1      314.19      390.99    142.72 o 
  -8   8   1     3293.67     3091.89    411.11 o 
  -7   8   1    10634.49    10928.48    401.43 o 
  -6   8   1       47.35       34.64     54.87 o 
  -5   8   1     3261.25     3237.40    142.75 o 
  -4   8   1      123.16      167.82     38.43 o 
  -3   8   1      754.59      753.05     92.87 o 
  -2   8   1     7521.16     7315.79    231.20 o 
  -1   8   1       31.43       21.32     28.22 o 
   0   8   1    20099.71    21174.46    587.45 o 
   1   8   1    89151.23    88671.23   1715.88 o 
   2   8   1      758.17      671.94     62.55 o 
   3   8   1      137.17      128.41     30.49 o 
   4   8   1      471.52      507.13     44.26 o 
   5   8   1      145.37      166.71     27.98 o 
   6   8   1      278.61      291.01     81.06 o 
   7   8   1     1206.09     1305.43    253.60 o 
   8   8   1     8047.25     8120.12    667.72 o 
  -8   9   1     4071.18     5237.28    541.74 o 
  -7   9   1       94.57      -55.56     71.30 o 
  -6   9   1      383.81      346.44     66.27 o 
  -5   9   1    10841.05    11360.38    369.74 o 
  -4   9   1     1987.85     2187.22    135.25 o 
  -3   9   1    20105.89    20507.24    470.15 o 
  -2   9   1    26266.94    26498.35    531.26 o 
  -1   9   1      276.57      399.69     62.73 o 
   0   9   1     4480.45     4323.11    204.82 o 
   1   9   1     2563.84     3157.21    173.63 o 
   2   9   1    23193.90    24078.18    474.47 o 
   3   9   1     1344.29     1431.76     99.40 o 
   4   9   1       37.04       45.54     29.40 o 
   5   9   1    16553.82    16302.37    327.88 o 
   6   9   1     7773.94     7510.71    466.29 o 
   7   9   1     2484.91     2489.31    343.72 o 
   8   9   1      185.83      155.06    102.69 o 
  -8  10   1      520.64      767.06    207.86 o 
  -7  10   1      136.29       57.84     54.16 o 
  -6  10   1      989.09     1152.48    118.56 o 
  -5  10   1    14614.68    14807.34    771.71 o 
  -4  10   1     8292.94     7760.16    347.99 o 
  -3  10   1    10291.98    10066.82    314.03 o 
  -2  10   1    14758.72    15213.42    445.36 o 
  -1  10   1    22569.97    20549.23    622.61 o 
   0  10   1    12004.14    13838.89    403.99 o 
   1  10   1     1087.19     1481.50    126.57 o 
   2  10   1     6623.21     6589.50    222.70 o 
   3  10   1    13057.24    13571.28    390.49 o 
   4  10   1     4081.83     3895.99    251.95 o 
   5  10   1     1080.77     1015.66    129.00 o 
   6  10   1     7676.43     7685.90    414.11 o 
   7  10   1     9114.21    10856.94    746.62 o 
   8  10   1     2166.63     2600.49    377.69 o 
  -8  11   1        0.49       -5.87     78.38 o 
  -7  11   1     5268.08     6360.19    572.21 o 
  -6  11   1    24078.37    24038.14    546.52 o 
  -5  11   1     2172.15     2504.36    211.15 o 
  -4  11   1    11635.83    11343.59    494.10 o 
  -3  11   1      245.74      224.87     55.39 o 
  -2  11   1     5995.51     5677.23    208.79 o 
  -1  11   1    12364.38    12332.52    394.31 o 
   0  11   1     4028.89     4366.68    224.68 o 
   1  11   1     1362.64     1391.92    131.62 o 
   2  11   1    13787.39    13743.88    431.51 o 
   3  11   1    15415.95    16039.54    621.74 o 
   4  11   1    29316.40    29454.57    840.69 o 
   5  11   1      198.43      181.49     53.44 o 
   6  11   1     1277.26     1228.73    165.45 o 
   7  11   1      303.06      217.98     86.31 o 
   8  11   1     1465.09     1471.01    288.16 o 
  -7  12   1     2493.44     2636.19    374.92 o 
  -6  12   1     4754.09     5031.06    331.82 o 
  -5  12   1    10493.34    10338.14    452.03 o 
  -4  12   1     4321.19     4038.72    256.65 o 
  -3  12   1       27.86       72.98     35.89 o 
  -2  12   1    13437.21    13848.50    471.70 o 
  -1  12   1       55.70      139.68     87.19 o 
   0  12   1    17264.04    18439.55    524.51 o 
   1  12   1    13678.75    13144.96    424.74 o 
   2  12   1      148.42      163.72     58.81 o 
   3  12   1     3329.08     2936.80    225.42 o 
   4  12   1     3899.16     4263.56    399.95 o 
   5  12   1     5281.75     5454.39    204.38 o 
   6  12   1     8730.72     8485.53    584.41 o 
   7  12   1      165.73       95.79     59.44 o 
  -7  13   1      170.36      136.97     90.84 o 
  -6  13   1     4654.36     4747.38    574.54 o 
  -5  13   1     1919.68     1758.74    184.78 o 
  -4  13   1      575.05      508.91     94.15 o 
  -3  13   1      329.88      308.54     85.81 o 
  -2  13   1      226.13      182.93     58.11 o 
  -1  13   1    24200.53    24276.86   1192.32 o 
   0  13   1    35630.02    38820.70   1007.56 o 
   1  13   1     4449.76     4400.62    504.56 o 
   2  13   1    17029.33    15649.88    555.07 o 
   3  13   1      381.72      534.02     98.27 o 
   4  13   1     1180.02      927.78    179.54 o 
   5  13   1     2619.99     2470.92    228.35 o 
   6  13   1     2931.52     2992.87    267.29 o 
   7  13   1     2252.47     2020.79    235.73 o 
  -7  14   1     5048.40     4974.25    540.63 o 
  -6  14   1        4.30      -23.17     33.32 o 
  -5  14   1      181.63      144.91     63.12 o 
  -4  14   1    25249.91    25368.16    752.26 o 
  -3  14   1    15813.90    15228.80    557.03 o 
  -2  14   1    22660.50    22338.57    712.01 o 
  -1  14   1       71.20       -3.56     63.12 o 
   0  14   1      368.13      472.05    116.62 o 
   1  14   1    20804.73    21396.27    864.47 o 
   2  14   1      245.24       75.27    103.43 o 
   3  14   1      532.64      396.39    127.53 o 
   4  14   1    12757.31    12655.92    525.45 o 
   5  14   1      425.76      593.78    119.42 o 
   6  14   1    14381.00    14993.84    914.44 o 
   7  14   1     4625.29     4430.69    350.32 o 
  -6  15   1     5260.47     5161.69    532.30 o 
  -5  15   1      876.32      800.22    131.96 o 
  -4  15   1     4774.25     4833.40    784.88 o 
  -3  15   1    16039.66    16377.03   1046.30 o 
  -2  15   1    11872.38    12021.41    484.74 o 
  -1  15   1     2858.42     3389.21    405.78 o 
   0  15   1     4386.21     4910.81    589.23 o 
   1  15   1     8483.45     9015.68    804.54 o 
   2  15   1    13283.87    12540.42    522.86 o 
   3  15   1     3377.55     3038.56    393.26 o 
   4  15   1    11792.46    11267.52    506.69 o 
   5  15   1    12474.46    12890.01    563.84 o 
   6  15   1     3141.86     3158.78    375.06 o 
  -6  16   1     5226.59     5037.43    541.50 o 
  -5  16   1    19505.98    19376.09    930.02 o 
  -4  16   1     1048.64     1061.71    148.07 o 
  -3  16   1      120.36       42.19     72.97 o 
  -2  16   1    10695.58    10334.26    459.67 o 
  -1  16   1     4361.85     4879.47    498.83 o 
   0  16   1     4916.55     5508.08    363.35 o 
   1  16   1      838.67      904.98    209.95 o 
   2  16   1     9839.96     9841.74    469.76 o 
   3  16   1    25189.66    24319.93    786.59 o 
   4  16   1     2277.72     2453.93    235.26 o 
   5  16   1     4052.19     3886.27    354.32 o 
   6  16   1      898.75      729.84    140.73 o 
  -5  17   1     5762.16     5583.28    571.74 o 
  -4  17   1      278.70      367.22     89.55 o 
  -3  17   1     4341.01     4271.05    296.58 o 
  -2  17   1      240.64      281.96     78.31 o 
  -1  17   1    32348.53    34617.38   1482.86 o 
   0  17   1     7745.15     8909.98    479.04 o 
   1  17   1      473.41      540.87    165.71 o 
   2  17   1     3389.98     3585.70    281.73 o 
   3  17   1     5928.50     6658.41    396.54 o 
   4  17   1      728.69      864.41    144.06 o 
   5  17   1      664.77      819.99    146.71 o 
  -5  18   1     1454.67     1894.77    349.11 o 
  -4  18   1     4590.96     4348.32    519.84 o 
  -3  18   1     1092.22     1191.23    158.98 o 
  -2  18   1       90.27      100.99    122.60 o 
  -1  18   1      245.26      371.26     95.32 o 
   0  18   1     3454.97     3756.62    311.98 o 
   1  18   1    35368.71    38137.32   1051.37 o 
   2  18   1     1091.45     1256.69    173.43 o 
   3  18   1     5472.80     5833.68    676.84 o 
   4  18   1      613.20      691.67    133.63 o 
   5  18   1     2238.01     2159.18    372.74 o 
  -4  19   1      174.66       85.72    108.26 o 
  -3  19   1    28324.59    30012.51   1488.82 o 
  -2  19   1     2465.39     2594.51    238.26 o 
  -1  19   1     2306.08     2516.25    237.19 o 
   0  19   1     1353.19     1714.58    216.70 o 
   1  19   1     3212.63     3433.71    329.00 o 
   2  19   1     2705.29     2442.69    245.51 o 
   3  19   1     1380.55     1234.48    315.55 o 
   4  19   1       30.28       76.13     62.80 o 
  -3  20   1      156.49       98.28    141.45 o 
  -2  20   1     2613.76     3178.03    444.91 o 
  -1  20   1     6723.43     8319.00    709.89 o 
   0  20   1      218.44      228.78     88.54 o 
   1  20   1     7443.76     7429.05    432.09 o 
   2  20   1     3420.44     3557.95    298.83 o 
   3  20   1    15120.24    15051.95   1013.14 o 
  -2  21   1     2064.96     2141.60    378.90 o 
  -1  21   1    15301.57    14960.69    990.71 o 
   0  21   1      497.01      873.23    160.17 o 
   1  21   1      480.75      575.38    121.80 o 
   2  21   1     3674.93     3578.81    466.20 o 
  -8   0   2    12161.39    11938.81    808.01 o 
  -6   0   2    26299.60    23791.90    895.71 o 
  -4   0   2      878.85      929.75     78.10 o 
  -2   0   2    49423.85    45747.87   1237.46 o 
   0   0   2     1081.28     1240.33     74.54 o 
   2   0   2   142191.66   119337.29   2642.67 o 
   4   0   2      207.56      227.53     55.21 o 
   6   0   2     6994.11     6019.36    370.88 o 
   8   0   2     7642.72     7792.72    634.52 o 
  -9   1   2       19.99        9.49     38.82 o 
  -8   1   2     5051.09     5069.30    368.46 o 
  -7   1   2    12914.32    13128.55    793.34 o 
  -6   1   2     3587.52     3376.02    233.68 o 
  -5   1   2     1400.21     1396.82    110.40 o 
  -4   1   2     2978.81     3072.00    125.34 o 
  -3   1   2     1344.92     1548.99     77.70 o 
  -2   1   2    30048.64    29489.81    563.30 o 
  -1   1   2     4663.96     4722.72    143.93 o 
   0   1   2     2163.05     2354.29    103.66 o 
   1   1   2     9347.81     9167.34    180.56 o 
   2   1   2    30211.76    30312.32    623.38 o 
   3   1   2        9.26        6.36     11.72 o 
   4   1   2     2091.67     2070.57     98.33 o 
   5   1   2     5476.48     5220.02    178.11 o 
   6   1   2     7491.00     6862.82    244.54 o 
   7   1   2     5287.23     4607.84    211.96 o 
   8   1   2     5220.58     5360.67    370.00 o 
   9   1   2      454.40      286.52    161.62 o 
  -9   2   2      569.22      673.33    147.96 o 
  -8   2   2      268.76      288.63    130.85 o 
  -7   2   2     1208.74     1058.47    220.26 o 
  -6   2   2    11917.89    11706.46    359.76 o 
  -5   2   2      560.05      535.96     66.09 o 
  -4   2   2    77430.88    74958.18   1084.86 o 
  -3   2   2     8708.54     8393.21    195.99 o 
  -2   2   2    37059.75    38439.45    571.11 o 
  -1   2   2    17808.67    17834.11    364.00 o 
   0   2   2     3002.49     2961.62     71.42 o 
   1   2   2    14874.24    15124.37    252.53 o 
   2   2   2    36135.55    36748.47    696.51 o 
   3   2   2       63.22       89.11     18.17 o 
   4   2   2    86817.31    83638.52    960.30 o 
   5   2   2     2468.31     2499.61    109.13 o 
   6   2   2     3860.84     3582.40    236.68 o 
   7   2   2     5467.30     4923.59    509.87 o 
   8   2   2     2553.52     2896.95    383.88 o 
   9   2   2      377.44      241.28     94.54 o 
  -9   3   2     1241.13      968.88    243.02 o 
  -8   3   2     9550.30     9523.77    719.14 o 
  -7   3   2       12.72     -115.88     84.10 o 
  -6   3   2       14.06       73.05     39.27 o 
  -5   3   2    38709.24    37953.00    694.42 o 
  -4   3   2     7440.54     7905.22    242.66 o 
  -3   3   2     5544.36     5615.44    178.45 o 
  -2   3   2    13781.23    13868.42    278.40 o 
  -1   3   2    23476.02    23391.82    465.39 o 
   0   3   2    26787.00    23741.96    384.95 o 
   1   3   2     2026.51     2005.74     69.28 o 
   2   3   2     5527.50     5450.27    143.19 o 
   3   3   2    17621.29    17853.62    389.66 o 
   4   3   2     7553.50     8330.61    279.01 o 
   5   3   2    23699.22    23002.54    466.76 o 
   6   3   2      558.54      512.78     91.97 o 
   7   3   2     5331.39     4698.51    457.61 o 
   8   3   2     6311.17     6701.74    588.49 o 
   9   3   2      924.42     1021.93    242.84 o 
  -9   4   2     2530.96     2549.20    385.70 o 
  -8   4   2     4828.49     4939.99    507.42 o 
  -7   4   2     1571.03     1830.37    289.85 o 
  -6   4   2     5029.28     5136.64    229.82 o 
  -5   4   2      938.80      791.01    105.04 o 
  -4   4   2     3163.91     3430.45    153.79 o 
  -3   4   2     4421.67     4258.42    196.22 o 
  -2   4   2    69570.44    67141.53    885.27 o 
  -1   4   2    33545.57    33570.00    517.94 o 
   0   4   2     2545.66     2686.96     91.05 o 
   1   4   2    30540.43    31079.48    418.55 o 
   2   4   2    39948.76    39110.30    527.96 o 
   3   4   2       65.97       62.13     22.47 o 
   4   4   2     3641.86     4069.80    189.82 o 
   5   4   2    11006.19    11576.47    315.64 o 
   6   4   2     6696.00     6585.85    669.59 o 
   7   4   2     6032.30     6299.76    530.03 o 
   8   4   2     6182.81     7249.83    613.91 o 
   9   4   2     3143.05     3060.54    421.47 o 
  -9   5   2        0.54       32.45     52.71 o 
  -8   5   2      912.27     1170.36    246.49 o 
  -7   5   2    21250.51    22732.59    671.40 o 
  -6   5   2     4227.99     4136.24    203.55 o 
  -5   5   2     4246.01     4694.77    179.09 o 
  -4   5   2      299.49      327.33     46.54 o 
  -3   5   2    23364.04    23686.43    700.32 o 
  -2   5   2     1848.46     1731.35     78.40 o 
  -1   5   2    30275.14    30389.54    463.59 o 
   0   5   2     2152.27     2509.24    118.28 o 
   1   5   2   114714.05   105269.17   1175.33 o 
   2   5   2    13906.34    13529.69    261.65 o 
   3   5   2    47050.58    48047.49    671.19 o 
   4   5   2    14738.64    15565.32    401.66 o 
   5   5   2      627.40      632.60     76.83 o 
   6   5   2      811.53      798.21    174.26 o 
   7   5   2     8414.16     8289.35    620.18 o 
   8   5   2       71.41       57.53     72.44 o 
   9   5   2     1233.74     1037.71    244.60 o 
  -9   6   2     2381.60     2850.55    416.80 o 
  -8   6   2     3519.05     4291.06    476.75 o 
  -7   6   2     5273.47     5305.87    293.03 o 
  -6   6   2      261.32      338.86     66.64 o 
  -5   6   2      458.73      500.52    113.22 o 
  -4   6   2    27775.36    26834.22    693.70 o 
  -3   6   2    36498.95    35985.93    598.10 o 
  -2   6   2     2308.29     2664.16    136.67 o 
  -1   6   2    32488.08    32351.60    515.35 o 
   0   6   2    14817.26    14722.65    343.84 o 
   1   6   2    11638.43    12165.98    293.79 o 
   2   6   2    23175.82    23419.96    391.50 o 
   3   6   2     3093.99     3084.96    130.27 o 
   4   6   2    17110.40    17059.29    427.20 o 
   5   6   2     3284.33     3206.68    164.02 o 
   6   6   2    10528.55    10349.38    759.76 o 
   7   6   2    10110.67    10336.38    697.90 o 
   8   6   2     1339.81     1555.10    283.44 o 
   9   6   2     2750.15     2715.26    396.32 o 
  -8   7   2      448.12      609.00    182.30 o 
  -7   7   2      822.01      754.67    107.98 o 
  -6   7   2     1219.33     1221.87    108.38 o 
  -5   7   2    34677.27    35261.09    657.24 o 
  -4   7   2    11633.14    11194.58    280.85 o 
  -3   7   2    18578.53    19249.53    524.44 o 
  -2   7   2     8721.55     8615.05    289.51 o 
  -1   7   2    13032.07    14279.98    430.23 o 
   0   7   2     6311.49     6612.25    230.89 o 
   1   7   2     6068.40     6429.43    220.97 o 
   2   7   2     1004.46     1183.25     77.92 o 
   3   7   2    22719.21    23036.91    419.80 o 
   4   7   2     3723.97     3696.91    162.65 o 
   5   7   2    42067.40    40692.04   1208.97 o 
   6   7   2    11336.00    10546.27    480.97 o 
   7   7   2      455.79      381.98    127.37 o 
   8   7   2      372.26      448.68    161.46 o 
  -8   8   2      207.02       56.66     66.59 o 
  -7   8   2     1671.12     1633.97    157.23 o 
  -6   8   2      934.93      985.11    112.83 o 
  -5   8   2      188.48      232.71     45.15 o 
  -4   8   2    17003.28    16866.18    397.51 o 
  -3   8   2      292.67      427.22     93.91 o 
  -2   8   2    20508.41    20681.19    420.28 o 
  -1   8   2    34384.55    36107.00   1042.67 o 
   0   8   2     6764.62     7059.75    251.92 o 
   1   8   2    40055.39    41423.67    793.43 o 
   2   8   2      194.30      252.24     40.61 o 
   3   8   2     1525.92     1807.41    107.58 o 
   4   8   2    24581.82    24051.81    473.71 o 
   5   8   2       17.09       96.55     53.42 o 
   6   8   2     1304.39     1381.71    169.42 o 
   7   8   2      649.33      657.17    178.68 o 
   8   8   2    13702.41    13357.07    867.13 o 
  -8   9   2      204.31      157.43     87.07 o 
  -7   9   2     7318.79     8073.07    638.94 o 
  -6   9   2     2541.68     2706.69    161.17 o 
  -5   9   2      237.45      241.01     51.03 o 
  -4   9   2     5487.81     5370.61    271.81 o 
  -3   9   2     8108.38     8298.21    319.22 o 
  -2   9   2    12261.00    13064.22    596.71 o 
  -1   9   2    61838.10    59861.02   3976.44 o 
   0   9   2    26668.16    28129.91    591.87 o 
   1   9   2     7638.95     7860.93    281.63 o 
   2   9   2     7392.37     7789.83    271.93 o 
   3   9   2     3419.83     3327.47    153.76 o 
   4   9   2    11609.53    11505.19    261.84 o 
   5   9   2      443.30      437.14     93.06 o 
   6   9   2      986.59     1152.00    157.36 o 
   7   9   2    15544.87    16232.93    665.55 o 
   8   9   2     1306.58     2022.60    331.33 o 
  -8  10   2    13766.23    13012.08    881.33 o 
  -7  10   2     4647.58     5767.33    538.62 o 
  -6  10   2     6712.90     6973.37    327.35 o 
  -5  10   2    15872.43    16243.05    556.97 o 
  -4  10   2       20.03       69.68     42.70 o 
  -3  10   2       27.68       42.17     26.46 o 
  -2  10   2     8302.95     8390.33    268.67 o 
  -1  10   2     2024.12     2443.71    365.42 o 
   0  10   2     8852.06     9587.94    325.04 o 
   1  10   2     6820.64     6684.59    272.26 o 
   2  10   2    58738.54    58263.30    852.10 o 
   3  10   2    31162.51    30616.38    641.90 o 
   4  10   2      116.85      194.32     64.73 o 
   5  10   2      800.36      761.37    121.79 o 
   6  10   2      838.45     1033.65    151.90 o 
   7  10   2      323.98      366.62    100.73 o 
   8  10   2       27.36      157.81    101.39 o 
  -8  11   2      610.02      556.72    185.64 o 
  -7  11   2     8068.39     7651.90    635.63 o 
  -6  11   2     1149.49     1251.67    136.82 o 
  -5  11   2     9391.93    10437.16    862.92 o 
  -4  11   2     9542.61     9723.02    392.01 o 
  -3  11   2    22861.90    23267.11    616.76 o 
  -2  11   2    25112.91    24033.49    524.21 o 
  -1  11   2      231.17      242.92     54.31 o 
   0  11   2     2166.58     2747.09    175.00 o 
   1  11   2    25939.53    25523.40    714.56 o 
   2  11   2      602.64      552.92     76.35 o 
   3  11   2      435.31      524.45     93.14 o 
   4  11   2      624.78      506.10     97.13 o 
   5  11   2    13813.80    14714.63    570.86 o 
   6  11   2    14034.95    14116.90    662.97 o 
   7  11   2        1.10      -37.34     77.98 o 
   8  11   2      309.74      455.90    151.62 o 
  -7  12   2     1397.27     1681.24    300.21 o 
  -6  12   2     4528.67     4833.18    279.47 o 
  -5  12   2     3517.86     3616.86    252.01 o 
  -4  12   2    15410.14    16100.88    677.43 o 
  -3  12   2    27134.47    27211.02    703.86 o 
  -2  12   2     3105.72     3220.64    207.15 o 
  -1  12   2       27.70      101.25     70.31 o 
   0  12   2     2176.89     2151.49    163.86 o 
   1  12   2    13429.75    13225.11    424.12 o 
   2  12   2       11.38       10.85     38.05 o 
   3  12   2      783.22      706.54    108.60 o 
   4  12   2    20613.20    20222.40    900.13 o 
   5  12   2    14044.78    14920.80    585.15 o 
   6  12   2     1086.29     1151.08    212.54 o 
   7  12   2     2144.86     2386.73    255.30 o 
  -7  13   2        0.25      152.66    109.30 o 
  -6  13   2      870.23     1096.84    241.46 o 
  -5  13   2     4658.92     4571.78    292.26 o 
  -4  13   2      651.57      638.60    103.60 o 
  -3  13   2     2172.76     2020.26    307.89 o 
  -2  13   2      247.78      238.35     61.83 o 
  -1  13   2    46411.95    49617.54   1728.90 o 
   0  13   2    27563.36    27921.65    820.49 o 
   1  13   2      414.80      487.63    179.72 o 
   2  13   2     1966.03     1707.26    174.73 o 
   3  13   2     2063.82     1534.56    168.90 o 
   4  13   2      175.76      179.23     70.96 o 
   5  13   2     5551.66     5443.06    346.92 o 
   6  13   2      366.12      487.29    114.03 o 
   7  13   2    15188.92    15024.87   1318.71 o 
  -7  14   2     2487.67     3074.60    423.64 o 
  -6  14   2     1932.53     2324.59    347.99 o 
  -5  14   2    12818.49    13339.60    659.87 o 
  -4  14   2       16.36       74.05     51.45 o 
  -3  14   2     1582.93     1718.51    181.94 o 
  -2  14   2    21812.29    22210.70    876.39 o 
  -1  14   2     3975.46     4739.21    469.53 o 
   0  14   2      696.66      823.80    131.97 o 
   1  14   2       30.40        0.88     47.44 o 
   2  14   2     7895.37     7349.93    385.56 o 
   3  14   2    19915.25    18649.40    649.58 o 
   4  14   2        0.41      -14.57     54.69 o 
   5  14   2     4333.92     4145.11    310.04 o 
   6  14   2     2999.88     3002.11    274.95 o 
   7  14   2      723.48      796.69    144.22 o 
  -6  15   2    11411.82    12571.73    852.82 o 
  -5  15   2       64.12      -28.87     64.96 o 
  -4  15   2      194.96      205.21     66.94 o 
  -3  15   2      964.27      834.21    117.71 o 
  -2  15   2      390.19      588.86     98.84 o 
  -1  15   2      231.34      276.67    142.92 o 
   0  15   2      518.78      576.65    118.54 o 
   1  15   2    29833.23    29824.94   1699.58 o 
   2  15   2    24215.79    23568.36    762.81 o 
   3  15   2     2692.53     2995.95    253.50 o 
   4  15   2     9005.37     8692.74    450.65 o 
   5  15   2     4908.67     5306.39    531.36 o 
   6  15   2      787.78      795.75    148.81 o 
   7  15   2       65.86      210.23    121.06 o 
  -6  16   2        1.35      -29.30     65.43 o 
  -5  16   2       31.94     -148.28    108.58 o 
  -4  16   2    11527.41    11724.16    634.17 o 
  -3  16   2    19594.78    19524.96    969.58 o 
  -2  16   2     2167.91     2349.37    205.01 o 
  -1  16   2        6.24       60.98     73.63 o 
   0  16   2    11551.08    12225.14    553.08 o 
   1  16   2     1999.44     1906.08    297.38 o 
   2  16   2     6365.71     6830.01    392.55 o 
   3  16   2      151.25      133.08     92.47 o 
   4  16   2     5899.36     5446.83    362.85 o 
   5  16   2     7114.39     7149.97    446.71 o 
   6  16   2     2732.97     2453.71    320.26 o 
  -5  17   2     3805.01     3766.20    474.60 o 
  -4  17   2    10663.48    10528.39    793.30 o 
  -3  17   2       96.96      158.92    188.49 o 
  -2  17   2     4605.10     5198.08    313.73 o 
  -1  17   2    12759.01    12889.44    853.51 o 
   0  17   2    15546.36    17144.30    684.55 o 
   1  17   2     1193.80     1181.52    248.40 o 
   2  17   2     2234.37     2571.54    244.40 o 
   3  17   2     1222.40     1295.85    178.01 o 
   4  17   2     2713.20     2346.35    242.01 o 
   5  17   2     2783.00     2297.00    569.05 o 
   6  17   2    11751.96    10722.78    829.82 o 
  -5  18   2     1892.12     2070.87    361.74 o 
  -4  18   2       34.41     -111.83     99.95 o 
  -3  18   2     2572.14     3007.88    431.04 o 
  -2  18   2    16597.82    17452.28    623.25 o 
  -1  18   2     2122.53     2568.72    337.64 o 
   0  18   2    19502.77    21406.31    791.09 o 
   1  18   2     2709.06     2920.85    260.75 o 
   2  18   2      976.86      926.38    155.00 o 
   3  18   2     1701.90     1715.29    207.49 o 
   4  18   2      678.15      695.75    133.96 o 
   5  18   2       13.16     -224.67    149.78 o 
  -4  19   2     3010.42     2458.98    403.78 o 
  -3  19   2      118.23      385.52    145.05 o 
  -2  19   2      329.66      396.32    163.99 o 
  -1  19   2     5265.76     5493.60    340.55 o 
   0  19   2     2708.46     2882.45    347.86 o 
   1  19   2      842.40      803.40    141.46 o 
   2  19   2    15663.01    16439.03    671.28 o 
   3  19   2      443.13      542.92    119.14 o 
   4  19   2    18961.81    16172.15   1057.56 o 
  -3  20   2      719.82      904.73    251.75 o 
  -2  20   2     3503.52     4085.28    509.68 o 
  -1  20   2       83.46      336.45    145.35 o 
   0  20   2     8632.33     9149.92    521.24 o 
   1  20   2      173.32       96.35     59.51 o 
   2  20   2     8562.92     8083.83    466.34 o 
   3  20   2    12550.32    12370.82    910.42 o 
  -1  21   2     1003.03      817.63    224.90 o 
   0  21   2     5114.27     4626.17    539.22 o 
   1  21   2     5378.60     5134.13    373.05 o 
   2  21   2     1522.15     1353.33    292.78 o 
  -9   0   3    23885.60    25724.12   1329.39 o 
  -7   0   3     5495.42     5350.36    494.86 o 
  -5   0   3    15043.90    14406.50    475.55 o 
  -3   0   3    10815.98    11792.66    487.57 o 
  -1   0   3   118317.63   106194.43   2194.39 o 
   1   0   3   112948.23    94620.63   2059.79 o 
   3   0   3    23824.25    24445.53    866.59 o 
   5   0   3    20291.60    19007.32    674.32 o 
   7   0   3    18825.00    16579.05   1129.34 o 
   9   0   3    26601.18    26285.55   1319.53 o 
  -9   1   3     3485.58     3200.50    310.35 o 
  -8   1   3     4535.94     4781.07    354.98 o 
  -7   1   3      531.85      560.40    154.80 o 
  -6   1   3     8562.08     8885.15    363.52 o 
  -5   1   3    24298.22    23501.21    401.44 o 
  -4   1   3    15808.38    15089.64    312.55 o 
  -3   1   3    88870.73    84834.50   1157.30 o 
  -2   1   3     2297.33     2745.05    152.60 o 
  -1   1   3    87348.47    80736.72   1649.54 o 
   0   1   3    39944.13    38994.72    475.05 o 
   1   1   3      218.51      240.60     26.01 o 
   2   1   3    14298.76    14530.12    514.64 o 
   3   1   3    28897.37    28880.94    684.16 o 
   4   1   3     7498.56     7562.15    265.68 o 
   5   1   3    46287.98    43658.07    797.96 o 
   6   1   3     8145.65     7878.72    260.46 o 
   7   1   3    13939.20    11355.32    391.59 o 
   8   1   3     8726.16     9315.90    491.99 o 
   9   1   3      847.63      793.49    157.40 o 
  -9   2   3     1676.76     1524.78    216.05 o 
  -8   2   3      755.00      607.20    182.12 o 
  -7   2   3    37430.50    38294.20   1482.73 o 
  -6   2   3     3256.63     3160.76    160.06 o 
  -5   2   3     8619.82     8495.37    249.11 o 
  -4   2   3    17614.88    17716.16    346.27 o 
  -3   2   3    15251.67    14693.56    281.00 o 
  -2   2   3    13935.95    13618.11    352.53 o 
  -1   2   3     2519.74     2521.21    100.93 o 
   0   2   3       82.24      165.55     24.08 o 
   1   2   3   105717.63    93830.52    899.07 o 
   2   2   3     7402.23     8165.19    518.83 o 
   3   2   3    71692.36    65317.71    898.63 o 
   4   2   3     5071.43     5117.81    156.29 o 
   5   2   3     1841.05     1725.86     88.11 o 
   6   2   3     4360.40     3992.25    175.39 o 
   7   2   3     2218.77     1867.09    184.53 o 
   8   2   3     2556.58     2996.94    389.00 o 
   9   2   3     3347.11     3583.66    324.19 o 
  -9   3   3      278.31      141.11     70.95 o 
  -8   3   3     6855.82     7318.48    624.21 o 
  -7   3   3     4448.81     4356.21    280.14 o 
  -6   3   3    38899.04    36963.18    740.60 o 
  -5   3   3    17281.75    17009.43    372.14 o 
  -4   3   3     2612.96     2720.03    122.23 o 
  -3   3   3    26966.56    26146.68    581.15 o 
  -2   3   3    12296.64    12364.01    256.52 o 
  -1   3   3     7576.89     8024.88    234.65 o 
   0   3   3      340.87      378.78     21.21 o 
   1   3   3      235.68      249.40     18.61 o 
   2   3   3    84495.89    76712.77   1239.16 o 
   3   3   3    11424.05    11785.95    307.01 o 
   4   3   3     9356.22     9594.99    305.99 o 
   5   3   3    17931.07    17827.85    403.57 o 
   6   3   3     3661.52     3440.38    475.90 o 
   7   3   3    18926.37    19185.26    969.64 o 
   8   3   3      197.64      339.68    127.81 o 
   9   3   3      583.62      577.56    181.38 o 
  -9   4   3     8251.25     8341.87    716.40 o 
  -8   4   3      141.99      -86.94     88.34 o 
  -7   4   3      235.68      241.20     67.86 o 
  -6   4   3     2811.56     2808.49    171.95 o 
  -5   4   3     3338.88     3224.35    148.82 o 
  -4   4   3    29655.11    30088.28    562.83 o 
  -3   4   3     3816.68     4257.09    355.14 o 
  -2   4   3    73167.75    71198.21    956.28 o 
  -1   4   3   103216.28    94679.51   1210.17 o 
   0   4   3    19593.11    19078.56    241.04 o 
   1   4   3    15175.74    15043.41    195.77 o 
   2   4   3    12047.51    12157.88    314.07 o 
   3   4   3      156.87      147.33     60.97 o 
   4   4   3    10766.73    10910.45    329.84 o 
   5   4   3    13681.88    13298.27    497.85 o 
   6   4   3    32702.16    29516.32   1156.70 o 
   7   4   3     2451.36     2176.79    309.04 o 
   8   4   3     3006.98     3322.42    412.46 o 
   9   4   3     6584.71     7483.31    670.08 o 
  -9   5   3      123.50      -41.84    101.60 o 
  -8   5   3    15624.89    17118.58    992.68 o 
  -7   5   3      225.92      212.41     65.18 o 
  -6   5   3     3250.00     3290.83    301.53 o 
  -5   5   3     7249.00     7300.94    231.45 o 
  -4   5   3    28201.63    28733.36    547.11 o 
  -3   5   3     1018.43     1024.10     91.52 o 
  -2   5   3     5205.05     5344.94    170.50 o 
  -1   5   3     1723.62     1771.69     93.58 o 
   0   5   3   240854.00   176317.81   2719.99 o 
   1   5   3     2980.56     3204.24     91.07 o 
   2   5   3    22679.02    22541.07    370.24 o 
   3   5   3     5060.26     5066.11    166.86 o 
   4   5   3     5608.74     5395.41    198.15 o 
   5   5   3     8559.23     8254.51    386.15 o 
   6   5   3     1456.27     1352.44    167.46 o 
   7   5   3      435.34      697.52    182.42 o 
   8   5   3    21691.92    22895.53   1151.51 o 
   9   5   3       40.98      -33.97     92.80 o 
  -9   6   3     3619.17     3543.03    463.46 o 
  -8   6   3      678.92      658.68    187.45 o 
  -7   6   3     5076.28     5361.82    551.84 o 
  -6   6   3    12371.99    12807.19    383.67 o 
  -5   6   3      784.13      892.82    100.82 o 
  -4   6   3    47667.11    47256.67    841.51 o 
  -3   6   3    19067.63    19160.46    893.88 o 
  -2   6   3    31017.88    32090.11    617.95 o 
  -1   6   3     6477.33     6772.03    151.00 o 
   0   6   3    23770.81    23859.69    387.70 o 
   1   6   3     4415.16     4691.43    123.22 o 
   2   6   3      932.89      929.21     46.73 o 
   3   6   3    11599.07    12117.43    288.90 o 
   4   6   3    38244.45    37238.28    734.55 o 
   5   6   3    21388.08    21304.26    663.12 o 
   6   6   3    16937.15    17640.49    641.33 o 
   7   6   3      192.15      404.90    143.55 o 
   8   6   3     8179.28     8598.29    674.95 o 
   9   6   3     1184.92      991.79    243.17 o 
  -8   7   3    12893.43    13282.11    872.89 o 
  -7   7   3        4.93      -29.51     27.24 o 
  -6   7   3    47640.64    48690.77   1062.60 o 
  -5   7   3     4550.85     4592.66    200.64 o 
  -4   7   3     4316.65     4621.04    200.02 o 
  -3   7   3       72.47       65.21     19.97 o 
  -2   7   3    22500.68    23060.00    622.86 o 
  -1   7   3      136.88      128.36     36.92 o 
   0   7   3    13506.74    14060.33    291.54 o 
   1   7   3     7142.20     7215.92    188.15 o 
   2   7   3    80313.69    77220.01    947.53 o 
   3   7   3      428.54      479.91     54.00 o 
   4   7   3     8438.44     8373.67    229.87 o 
   5   7   3     3251.19     3121.30    236.45 o 
   6   7   3     3834.81     4209.98    300.03 o 
   7   7   3     1058.70      994.60    209.95 o 
   8   7   3      262.84      536.37    171.72 o 
  -8   8   3      436.17      151.36    106.06 o 
  -7   8   3    16839.73    17581.80    589.79 o 
  -6   8   3    14347.81    14107.31    655.22 o 
  -5   8   3     4733.72     5219.25    320.25 o 
  -4   8   3    19257.77    18876.39    513.64 o 
  -3   8   3     5022.63     4995.49    225.12 o 
  -2   8   3    40029.94    39862.01    647.81 o 
  -1   8   3      132.13       52.99    152.58 o 
   0   8   3        5.17       28.30     16.54 o 
   1   8   3    23211.68    24632.19    518.29 o 
   2   8   3     6374.85     6424.54    201.43 o 
   3   8   3    33117.75    32847.29    438.84 o 
   4   8   3    12694.64    12411.48    323.49 o 
   5   8   3     5405.80     5267.86    332.59 o 
   6   8   3    16001.79    15881.85    614.29 o 
   7   8   3      267.05      122.56     63.00 o 
   8   8   3     6947.49     7255.51    621.26 o 
  -8   9   3     7899.41     9028.23    719.63 o 
  -7   9   3      140.79      187.04     67.66 o 
  -6   9   3        0.59        0.72     23.10 o 
  -5   9   3        3.69       25.36     43.86 o 
  -4   9   3     3924.57     3945.96    170.23 o 
  -3   9   3    28398.68    28715.28    560.53 o 
  -2   9   3    11009.85    11418.71    392.33 o 
  -1   9   3    37401.34    39997.98    739.17 o 
   0   9   3    49304.04    50473.74   1139.21 o 
   1   9   3      129.09      111.92     36.79 o 
   2   9   3     1894.05     2222.48    122.32 o 
   3   9   3     1328.07     1420.60     71.69 o 
   4   9   3     4436.42     4203.44    262.32 o 
   5   9   3    10334.43    10253.92    452.53 o 
   6   9   3      974.57     1230.38    163.15 o 
   7   9   3    13033.05    12708.70    587.70 o 
   8   9   3    10313.12    10989.20    780.66 o 
  -8  10   3      178.62      136.61    105.54 o 
  -7  10   3     2152.49     2526.51    359.89 o 
  -6  10   3     3210.01     3424.04    237.07 o 
  -5  10   3     2090.50     1971.15    166.64 o 
  -4  10   3    19455.50    19219.41    554.43 o 
  -3  10   3    12581.23    12264.93    332.06 o 
  -2  10   3     1327.37     1303.67     86.05 o 
  -1  10   3    46129.61    46176.39   1053.14 o 
   0  10   3      163.77      198.58     82.04 o 
   1  10   3    33277.02    34531.18    702.22 o 
   2  10   3     2756.04     2707.90    166.17 o 
   3  10   3     3072.15     2624.48    174.27 o 
   4  10   3    15952.38    16041.43    558.23 o 
   5  10   3    14668.78    14433.91    557.50 o 
   6  10   3     1253.87     1106.00    158.58 o 
   7  10   3     2589.01     2851.37    273.87 o 
   8  10   3      412.74      359.21    152.18 o 
  -8  11   3      266.56      338.83    173.94 o 
  -7  11   3       73.96      147.93     96.58 o 
  -6  11   3     2825.24     2964.41    224.61 o 
  -5  11   3    20501.54    21244.56   1002.76 o 
  -4  11   3    10646.10    11134.85    408.69 o 
  -3  11   3     6580.82     6607.36    281.57 o 
  -2  11   3     4324.07     4633.53    175.70 o 
  -1  11   3    12936.97    13066.10    503.05 o 
   0  11   3       16.97       -5.25     31.08 o 
   1  11   3    10918.40    10695.26    316.86 o 
   2  11   3    13665.18    13197.91    439.03 o 
   3  11   3    15503.27    14112.22    507.32 o 
   4  11   3      583.71      563.15    100.59 o 
   5  11   3    13000.77    13848.03   1326.27 o 
   6  11   3     4513.22     5349.85    355.54 o 
   7  11   3     2086.72     1981.57    228.03 o 
   8  11   3      364.82      190.60    100.80 o 
  -7  12   3    14907.78    16627.24    990.97 o 
  -6  12   3       92.38       38.56    109.21 o 
  -5  12   3     6057.68     6463.90    531.49 o 
  -4  12   3      456.33      481.22    122.21 o 
  -3  12   3     8144.94     8113.12    432.60 o 
  -2  12   3      407.64      345.23     65.38 o 
  -1  12   3      577.55      723.34    109.12 o 
   0  12   3     5264.49     5377.81    257.60 o 
   1  12   3    17888.26    18057.55    503.24 o 
   2  12   3     3427.96     3440.48    244.91 o 
   3  12   3    35819.20    33464.97    923.21 o 
   4  12   3     1795.57     1823.36    376.30 o 
   5  12   3      894.21     1132.85    166.27 o 
   6  12   3      964.24      962.83    154.75 o 
   7  12   3      344.09      408.97    110.02 o 
  -7  13   3     2078.44     2075.57    346.06 o 
  -6  13   3     9372.88    11087.87    764.28 o 
  -5  13   3     1180.12     1343.94    150.78 o 
  -4  13   3      733.41      698.45    103.19 o 
  -3  13   3    19417.35    19608.75    570.92 o 
  -2  13   3     1696.18     1939.63    156.30 o 
  -1  13   3     9500.42     9604.09    448.43 o 
   0  13   3     1584.15     1815.65    188.70 o 
   1  13   3     4536.16     4715.77    627.32 o 
   2  13   3    17417.45    16155.03    606.07 o 
   3  13   3      593.73      572.85    106.75 o 
   4  13   3       12.09       21.46     15.68 o 
   5  13   3     3972.93     4273.65    311.45 o 
   6  13   3      328.53      330.49     99.22 o 
   7  13   3     9677.35     9336.69   1225.54 o 
  -7  14   3      135.14      138.15    104.00 o 
  -6  14   3     1044.78     1015.62    232.11 o 
  -5  14   3      486.09      427.38     87.88 o 
  -4  14   3        3.78       40.77     41.28 o 
  -3  14   3     4031.48     4587.26    256.73 o 
  -2  14   3    17459.81    17869.46    549.73 o 
  -1  14   3    17012.54    16507.05    920.42 o 
   0  14   3     2533.55     2168.02    211.74 o 
   1  14   3     8888.53     9021.24    451.59 o 
   2  14   3      348.13      265.88     79.21 o 
   3  14   3      230.31      125.80     54.01 o 
   4  14   3       25.80       26.17     45.62 o 
   5  14   3     2098.57     2204.17    227.82 o 
   6  14   3     3572.54     3549.27    304.16 o 
   7  14   3     1897.37     1906.09    237.01 o 
  -6  15   3        2.48      -82.26     93.82 o 
  -5  15   3     8988.37     9622.78    719.91 o 
  -4  15   3     8678.53     8604.38    385.94 o 
  -3  15   3      611.77      664.36     99.01 o 
  -2  15   3        4.89       63.22     40.10 o 
  -1  15   3       10.47      110.42     87.10 o 
   0  15   3    11799.83    11934.18    531.41 o 
   1  15   3     3039.06     3362.52    374.19 o 
   2  15   3      488.44      482.80    103.68 o 
   3  15   3     8444.07     8676.97    447.27 o 
   4  15   3     4484.04     4480.20    323.60 o 
   5  15   3     5793.68     5861.94    385.58 o 
   6  15   3      793.79      719.11    142.89 o 
  -6  16   3     1436.21     1561.93    310.33 o 
  -5  16   3        1.83      121.99    119.45 o 
  -4  16   3     4801.98     4736.11    510.29 o 
  -3  16   3    11264.72    10633.27    434.18 o 
  -2  16   3       26.29       18.50     38.03 o 
  -1  16   3      135.15      302.41    144.22 o 
   0  16   3     4906.84     5511.56    361.89 o 
   1  16   3     1672.87     1863.59    290.55 o 
   2  16   3      365.12      441.66    105.38 o 
   3  16   3     4242.17     4037.03    310.16 o 
   4  16   3     6859.05     7123.09    553.09 o 
   5  16   3     3921.32     3638.01    308.64 o 
   6  16   3      289.42      281.20     95.81 o 
  -5  17   3      625.64      808.92    227.11 o 
  -4  17   3        2.41       56.99     95.41 o 
  -3  17   3     1237.27     1136.15    254.99 o 
  -2  17   3        0.17       36.96     32.81 o 
  -1  17   3       60.90      172.72     78.88 o 
   0  17   3      128.96      108.82     60.19 o 
   1  17   3     9787.71    10663.74    731.94 o 
   2  17   3    10898.80    11537.91    544.03 o 
   3  17   3        0.19       20.15     47.91 o 
   4  17   3      680.82      615.65    169.02 o 
   5  17   3       32.96       50.15     55.85 o 
  -5  18   3     1223.31     1343.75    300.58 o 
  -4  18   3      122.79       57.06     66.84 o 
  -3  18   3        0.66       74.48     73.79 o 
  -2  18   3    14400.09    14722.81    969.47 o 
  -1  18   3     6538.83     7521.64    695.85 o 
   0  18   3      339.02      212.93    146.84 o 
   1  18   3      184.11      189.12     69.88 o 
   2  18   3     1902.26     2114.65    227.81 o 
   3  18   3     1920.42     2044.93    233.16 o 
   4  18   3      230.86       79.80     57.74 o 
   5  18   3      287.18      315.06    100.76 o 
  -4  19   3     1563.34     1568.89    322.55 o 
  -3  19   3     1129.72     1370.72    306.33 o 
  -2  19   3      784.82     1056.15    263.86 o 
  -1  19   3     4301.11     5209.37    556.04 o 
   0  19   3     3663.32     4186.15    422.81 o 
   1  19   3      959.56      975.13    156.83 o 
   2  19   3      661.29      546.63    120.13 o 
   3  19   3     5137.44     4127.80    336.90 o 
   4  19   3      263.31      392.32    115.87 o 
  -3  20   3     4285.56     4122.69    530.07 o 
  -2  20   3     1715.59     2140.21    371.84 o 
  -1  20   3        3.05       54.98     56.77 o 
   0  20   3      884.40      936.35    165.06 o 
   1  20   3      150.20      103.07     58.18 o 
   2  20   3      209.94      122.64     69.32 o 
   3  20   3      164.47       -6.57     39.58 o 
  -1  21   3        0.03       33.09     76.86 o 
   0  21   3       51.92        4.56     73.92 o 
   1  21   3     6493.46     5839.00    399.89 o 
   2  21   3     1268.85     1385.28    197.26 o 
  -8   0   4     1825.19     1569.19    292.16 o 
  -6   0   4    10748.14    10919.66    446.43 o 
  -4   0   4     6243.61     6393.81    390.33 o 
  -2   0   4     9284.95    10182.48    423.60 o 
   0   0   4    33068.28    32877.82    811.12 o 
   2   0   4    12277.59    12778.82    527.92 o 
   4   0   4     5488.29     6032.74    438.35 o 
   6   0   4    19760.71    17647.11    678.03 o 
   8   0   4      914.66     1302.71    251.89 o 
  -9   1   4     2154.45     2172.77    258.29 o 
  -8   1   4      121.51       84.83     76.47 o 
  -7   1   4     1719.45     1758.14    154.18 o 
  -6   1   4     1519.64     1544.17    128.94 o 
  -5   1   4     7186.25     7135.29    204.65 o 
  -4   1   4       12.07        8.54     18.73 o 
  -3   1   4    14150.33    14346.71    288.57 o 
  -2   1   4      583.04      645.63     68.51 o 
  -1   1   4     6589.59     6686.26    152.99 o 
   0   1   4      565.52      656.70     47.39 o 
   1   1   4     2440.15     2486.27     98.10 o 
   2   1   4     1218.09     1168.42    102.36 o 
   3   1   4    22747.17    22557.57    923.61 o 
   4   1   4      401.62      429.48     67.40 o 
   5   1   4     2114.32     2206.88    122.67 o 
   6   1   4      389.26      298.70     47.21 o 
   7   1   4     3222.60     3230.86    493.51 o 
   8   1   4      178.09      141.60    110.33 o 
   9   1   4     2108.07     1726.96    375.20 o 
  -9   2   4       85.76      -15.40     43.84 o 
  -8   2   4     4178.79     4020.26    327.72 o 
  -7   2   4       67.45      121.67     78.90 o 
  -6   2   4    10888.38    10919.65    364.03 o 
  -5   2   4      116.78      114.19     37.87 o 
  -4   2   4       89.94       71.34     22.49 o 
  -3   2   4       29.00       -2.43     14.26 o 
  -2   2   4     3279.17     3349.23    129.26 o 
  -1   2   4     2583.67     2736.77     97.44 o 
   0   2   4    53257.86    50513.86    803.02 o 
   1   2   4     3662.26     3936.07    103.16 o 
   2   2   4     7495.07     7753.02    186.56 o 
   3   2   4      371.41      450.53     68.20 o 
   4   2   4    11951.69    11566.16    278.10 o 
   5   2   4        1.62       26.06     16.95 o 
   6   2   4     9226.33     8495.95    290.43 o 
   7   2   4      983.01      774.79    118.17 o 
   8   2   4     4550.90     4365.42    467.45 o 
   9   2   4      198.56      -25.95     92.46 o 
  -9   3   4     3950.98     4116.45    370.67 o 
  -8   3   4      542.90      289.64    135.27 o 
  -7   3   4      665.03      624.96    108.35 o 
  -6   3   4       58.32       57.68     29.92 o 
  -5   3   4     1657.40     1502.89     92.21 o 
  -4   3   4        2.56       20.07     25.58 o 
  -3   3   4    20876.14    20632.33    465.64 o 
  -2   3   4     9975.66    10510.40    255.66 o 
  -1   3   4     9572.87     9895.63    220.96 o 
   0   3   4      741.72      795.49     35.32 o 
   1   3   4    12996.14    13251.96    162.73 o 
   2   3   4      183.00      267.57     39.17 o 
   3   3   4    10176.20    10107.77    602.13 o 
   4   3   4     3569.84     3652.07    115.00 o 
   5   3   4     1649.33     1538.62    463.78 o 
   6   3   4      219.18      255.55     57.07 o 
   7   3   4     1419.23     1282.38    235.74 o 
   8   3   4      328.32      183.69     98.75 o 
   9   3   4     7915.79     8508.34    705.20 o 
  -9   4   4        4.07       37.26     70.02 o 
  -8   4   4     3661.55     3655.47    276.41 o 
  -7   4   4       39.07        1.73     35.43 o 
  -6   4   4     1412.84     1409.26    123.41 o 
  -5   4   4     2150.51     2210.41    124.95 o 
  -4   4   4    10256.67    10414.67    260.19 o 
  -3   4   4     3204.59     3153.92    166.20 o 
  -2   4   4    31004.61    31554.16    436.66 o 
  -1   4   4      185.51      239.15     25.59 o 
   0   4   4    56232.56    52723.50    893.71 o 
   1   4   4     1714.66     1889.77     58.86 o 
   2   4   4      115.72      109.08     21.50 o 
   3   4   4     1610.02     1687.81    150.81 o 
   4   4   4     1052.82     1065.73     87.17 o 
   5   4   4     3242.76     3378.90    240.34 o 
   6   4   4    17961.03    18554.64    651.69 o 
   7   4   4      815.26      741.00    181.86 o 
   8   4   4      725.09      492.29    168.38 o 
   9   4   4       71.00       -2.96     49.06 o 
  -9   5   4     3386.56     3571.27    469.04 o 
  -8   5   4     3205.33     3539.63    270.34 o 
  -7   5   4      915.09      948.09    130.75 o 
  -6   5   4      241.17      173.10     54.20 o 
  -5   5   4     7204.78     7139.22    260.11 o 
  -4   5   4      810.36      720.95     88.98 o 
  -3   5   4    23694.41    24414.37    457.48 o 
  -2   5   4     6745.54     6792.41    151.67 o 
  -1   5   4     1486.84     1593.76     70.58 o 
   0   5   4    28918.17    28679.31    343.21 o 
   1   5   4     1872.93     1999.35     65.73 o 
   2   5   4    11415.38    11635.93    202.32 o 
   3   5   4    30923.12    31203.90    513.86 o 
   4   5   4     6506.83     6642.60    225.72 o 
   5   5   4     5060.74     5012.86    297.35 o 
   6   5   4      784.94      669.76    118.58 o 
   7   5   4     2443.97     2248.38    311.70 o 
   8   5   4      746.86      691.04    194.09 o 
   9   5   4      628.29      549.90    178.19 o 
  -8   6   4      180.28      226.61     75.24 o 
  -7   6   4     1122.83     1151.38    145.70 o 
  -6   6   4    28049.57    29986.80    838.21 o 
  -5   6   4       75.55      120.90     32.68 o 
  -4   6   4     3067.37     3153.77    141.19 o 
  -3   6   4      155.26      194.45     36.69 o 
  -2   6   4     5766.18     2135.11   3063.69 o 
  -1   6   4     4241.39     4515.40    148.07 o 
   0   6   4     5785.57     5620.07    146.60 o 
   1   6   4     1205.52     1228.13     61.57 o 
   2   6   4    32856.96    33262.53    631.46 o 
   3   6   4     5639.57     5858.18    170.37 o 
   4   6   4    17627.27    17321.90    390.22 o 
   5   6   4     1252.71     1280.25    150.91 o 
   6   6   4     2782.61     2983.87    250.59 o 
   7   6   4      262.19      358.10     98.04 o 
   8   6   4      777.14     1021.67    230.29 o 
   9   6   4       32.25     -170.08    113.39 o 
  -8   7   4     1693.08     1850.89    319.46 o 
  -7   7   4     2276.68     2441.85    211.16 o 
  -6   7   4       18.21       41.64     25.01 o 
  -5   7   4    10993.67    10925.66    327.23 o 
  -4   7   4     1852.94     2094.28    115.05 o 
  -3   7   4     4281.07     4248.52    199.95 o 
  -2   7   4    27281.87    27168.73    401.91 o 
  -1   7   4     3706.98     3613.89     96.29 o 
   0   7   4    11393.08    11766.09    238.60 o 
   1   7   4    15915.90    17051.20    465.57 o 
   2   7   4       17.90        3.79      9.34 o 
   3   7   4    15920.15    16183.04    354.63 o 
   4   7   4       94.71       47.31     26.93 o 
   5   7   4     1594.20     1722.69    177.33 o 
   6   7   4     4684.78     4912.29    329.58 o 
   7   7   4      265.81      360.00     95.42 o 
   8   7   4     6176.84     6770.26    595.96 o 
  -8   8   4     9141.86    10286.19    767.88 o 
  -7   8   4     1428.61     1536.17    170.45 o 
  -6   8   4      912.61      737.09    127.80 o 
  -5   8   4     2857.40     2978.01    286.83 o 
  -4   8   4    11931.25    11610.98    372.98 o 
  -3   8   4      467.95      426.76     79.45 o 
  -2   8   4     3849.57     3658.63    130.74 o 
  -1   8   4    23206.15    22874.70    614.29 o 
   0   8   4    43392.80    43858.45    628.96 o 
   1   8   4     3494.90     3779.33    172.24 o 
   2   8   4     2466.71     2651.27     98.36 o 
   3   8   4       78.53       89.41     42.44 o 
   4   8   4      864.28      875.23     73.93 o 
   5   8   4      846.91      707.04    112.97 o 
   6   8   4    11949.13    12444.98    729.29 o 
   7   8   4     1473.15     1442.32    190.93 o 
   8   8   4     1255.69     1564.58    293.69 o 
  -8   9   4     1381.50     1393.65    283.33 o 
  -7   9   4     1286.49     1214.74    151.25 o 
  -6   9   4      327.93      338.61     60.75 o 
  -5   9   4        2.73       -0.48     22.68 o 
  -4   9   4    18648.28    18511.13    801.05 o 
  -3   9   4    35075.29    34403.66    500.99 o 
  -2   9   4     5087.65     5231.54    313.30 o 
  -1   9   4     2088.98     2204.27    146.35 o 
   0   9   4     5282.20     5782.62    197.33 o 
   1   9   4    23965.38    24113.83    440.67 o 
   2   9   4     1472.89     1501.45     79.68 o 
   3   9   4     1663.14     1827.20    115.71 o 
   4   9   4    14403.27    14400.40    674.95 o 
   5   9   4     7750.13     7924.78    398.31 o 
   6   9   4     2629.30     3166.19    268.14 o 
   7   9   4     3954.08     3664.26    310.73 o 
   8   9   4        3.34      -16.91     61.68 o 
  -8  10   4      244.63      284.22    133.87 o 
  -7  10   4     8645.45     8399.14    409.85 o 
  -6  10   4    11674.08    11992.92    483.44 o 
  -5  10   4     3736.95     3817.78    226.67 o 
  -4  10   4       42.19       34.31     42.89 o 
  -3  10   4     9532.65     9566.71    274.54 o 
  -2  10   4     1457.16     1440.00     79.12 o 
  -1  10   4     6875.61     7311.48    352.14 o 
   0  10   4     3984.54     3659.00    233.30 o 
   1  10   4    19134.47    19150.32    396.70 o 
   2  10   4    31882.60    32209.99    486.61 o 
   3  10   4      297.00      347.81     60.05 o 
   4  10   4    12938.06    12760.48    496.52 o 
   5  10   4     8566.59     8754.98    492.30 o 
   6  10   4     9383.01     9891.15    829.51 o 
   7  10   4     1989.51     2140.34    467.07 o 
   8  10   4       50.34        8.89     72.31 o 
  -7  11   4     4364.01     4943.50    516.25 o 
  -6  11   4       12.49       69.20     33.06 o 
  -5  11   4    27916.22    27681.66   1181.94 o 
  -4  11   4      404.11      278.56    107.74 o 
  -3  11   4     2212.55     2405.04    153.40 o 
  -2  11   4    10373.62    10747.97    265.79 o 
  -1  11   4      380.86      559.47     82.22 o 
   0  11   4      773.18      759.56     69.82 o 
   1  11   4     3470.03     3817.23    152.98 o 
   2  11   4     3657.27     3524.44    152.06 o 
   3  11   4    56033.39    53023.82   1224.55 o 
   4  11   4        1.49      -45.89     47.12 o 
   5  11   4     3771.44     4035.28    292.49 o 
   6  11   4     1370.25     1439.88    245.96 o 
   7  11   4      964.08     1282.17    282.98 o 
   8  11   4     3033.15     3067.46    443.91 o 
  -7  12   4       41.51      136.81     97.48 o 
  -6  12   4     4261.85     4672.16    303.56 o 
  -5  12   4      399.01      417.93    135.96 o 
  -4  12   4      472.46      414.61    103.75 o 
  -3  12   4    12207.77    12667.84    398.03 o 
  -2  12   4       10.00       33.01     24.46 o 
  -1  12   4    39643.99    40193.44   1008.95 o 
   0  12   4    14255.79    15289.69    449.75 o 
   1  12   4      207.04       82.93     42.48 o 
   2  12   4      751.22      717.19     71.46 o 
   3  12   4      356.94      442.28     99.38 o 
   4  12   4     1537.29     1505.95    217.71 o 
   5  12   4      406.94      254.13    172.83 o 
   6  12   4     2031.22     2383.38    244.07 o 
   7  12   4    12872.93    12563.51    895.09 o 
  -7  13   4     6150.15     5871.39    582.59 o 
  -6  13   4       13.93        8.74     73.58 o 
  -5  13   4     4486.55     4801.80    471.79 o 
  -4  13   4      621.32      647.92    115.51 o 
  -3  13   4    19538.59    19828.88    544.48 o 
  -2  13   4    13635.95    14020.28    568.15 o 
  -1  13   4      939.87      904.37    137.58 o 
   0  13   4      617.69      753.07    227.79 o 
   1  13   4    39100.20    38929.18    784.78 o 
   2  13   4     1092.84      901.70    158.42 o 
   3  13   4     4093.87     3591.03    189.46 o 
   4  13   4     3530.66     3127.64    257.26 o 
   5  13   4    13922.58    14283.15    596.67 o 
   6  13   4       54.95      126.57     62.28 o 
   7  13   4     1997.01     1554.66    330.69 o 
  -7  14   4     4417.80     4949.39    548.27 o 
  -6  14   4      452.69      452.88    152.68 o 
  -5  14   4     4902.53     5279.50    511.52 o 
  -4  14   4    10708.47    10777.73    402.15 o 
  -3  14   4    20364.10    21080.56    580.89 o 
  -2  14   4     5235.62     5333.48    256.78 o 
  -1  14   4     5608.28     5668.91    526.32 o 
   0  14   4     9890.64     9661.06    361.90 o 
   1  14   4    20991.19    20539.12   1649.65 o 
   2  14   4     1445.53     1502.08    130.56 o 
   3  14   4        0.50       15.69     22.07 o 
   4  14   4     2118.65     2229.33    224.14 o 
   5  14   4    18734.83    18346.62    703.09 o 
   6  14   4     3951.60     3810.43    595.08 o 
   7  14   4     1957.70     1677.51    226.67 o 
  -6  15   4      944.86     1143.52    258.83 o 
  -5  15   4    19435.85    22090.41   1138.94 o 
  -4  15   4    14668.23    14078.07    884.71 o 
  -3  15   4      109.17       66.36     27.76 o 
  -2  15   4     2738.10     3141.57    226.01 o 
  -1  15   4      180.95      224.78    112.36 o 
   0  15   4     9517.89    10227.05    697.38 o 
   1  15   4      954.19      973.49    112.64 o 
   2  15   4    12123.31    11366.17    516.74 o 
   3  15   4    35815.91    32236.09    950.88 o 
   4  15   4     7762.14     7721.20    437.44 o 
   5  15   4      887.79      978.43    158.93 o 
   6  15   4     2682.29     3049.62    291.25 o 
  -6  16   4    21068.39    21044.12   1183.93 o 
  -5  16   4      643.68      525.10    182.62 o 
  -4  16   4     4947.81     5694.62    565.73 o 
  -3  16   4     2163.89     2146.72    347.34 o 
  -2  16   4     2073.11     2097.95    168.27 o 
  -1  16   4    32992.38    34710.38    867.22 o 
   0  16   4        0.42       -2.85     42.76 o 
   1  16   4     2024.67     1731.91    192.33 o 
   2  16   4    21172.41    21090.28    748.52 o 
   3  16   4       75.08       40.40     86.08 o 
   4  16   4    15606.28    15154.60    646.82 o 
   5  16   4      189.05      266.79    129.22 o 
   6  16   4       26.91       94.41    107.27 o 
  -5  17   4        0.08      -83.20    143.59 o 
  -4  17   4     2005.14     2567.43    397.97 o 
  -3  17   4     6755.74     6867.96    643.98 o 
  -2  17   4    29007.91    31859.85   1469.24 o 
  -1  17   4     1818.15     2162.56    184.04 o 
   0  17   4    12998.43    14020.54    609.16 o 
   1  17   4     5902.67     6250.98    429.89 o 
   2  17   4      464.23      582.68    120.73 o 
   3  17   4      120.74       70.96     63.07 o 
   4  17   4      169.10       89.21     85.07 o 
   5  17   4     2046.57     1847.59    229.87 o 
  -4  18   4    10683.32    10628.97    848.11 o 
  -3  18   4     1260.39     1112.82    272.27 o 
  -2  18   4     1879.25     2276.94    372.21 o 
  -1  18   4     4135.93     4106.57    488.23 o 
   0  18   4    16466.97    17355.46    704.11 o 
   1  18   4     3228.80     3399.25    287.01 o 
   2  18   4     9679.97     9962.61    513.92 o 
   3  18   4       97.76      105.42     70.14 o 
   4  18   4     6396.20     6238.99    427.60 o 
   5  18   4     1892.05     1562.05    216.13 o 
  -4  19   4    16859.00    15260.99   1059.88 o 
  -3  19   4     3605.49     3575.68    492.69 o 
  -2  19   4     5669.50     6592.60    648.10 o 
  -1  19   4      862.84      886.26    240.47 o 
   0  19   4    14297.20    14766.11    659.14 o 
   1  19   4     1729.49     1921.59    315.48 o 
   2  19   4     8373.14     8800.29    490.44 o 
   3  19   4     1053.42     1090.20    177.93 o 
   4  19   4     9104.20     8132.55    499.40 o 
  -3  20   4     3034.69     2804.96    450.48 o 
  -2  20   4        1.85      114.42    128.75 o 
  -1  20   4        2.51      -17.55     67.91 o 
   0  20   4      604.39      971.46    255.19 o 
   1  20   4    11151.21    10817.36    619.96 o 
   2  20   4    14740.43    14739.05    658.47 o 
   3  20   4      160.68      101.35     79.53 o 
   0  21   4     7247.72     7252.46    688.54 o 
   1  21   4      999.63      941.71    164.55 o 
   2  21   4      462.47      719.15    378.02 o 
  -9   0   5       42.62      -32.68     72.38 o 
  -7   0   5     5046.14     5706.32    345.57 o 
  -5   0   5    13705.77    13656.63    483.19 o 
  -3   0   5   133767.59   129224.25   2071.97 o 
  -1   0   5    88443.08    84686.62   1780.47 o 
   1   0   5    55627.23    53235.69    931.70 o 
   3   0   5    18668.91    19360.46    779.03 o 
   5   0   5    26046.44    24356.60    783.63 o 
   7   0   5    19370.87    18459.89    941.17 o 
   9   0   5     1097.66      931.07    241.36 o 
  -9   1   5     7888.92     8751.10    752.24 o 
  -8   1   5     5733.58     6244.52    413.63 o 
  -7   1   5    18098.50    17550.96    448.59 o 
  -6   1   5      234.47      280.31     59.72 o 
  -5   1   5     6848.60     7312.26    274.66 o 
  -4   1   5     3853.48     3904.06    220.00 o 
  -3   1   5    10489.42    11477.73    298.56 o 
  -2   1   5    54660.57    54820.87   1114.86 o 
  -1   1   5    56690.16    54739.07    865.58 o 
   0   1   5     4670.06     4886.38    112.59 o 
   1   1   5    76445.82    71238.47    812.47 o 
   2   1   5    36414.72    36958.56    626.43 o 
   3   1   5    37488.63    38233.99    858.49 o 
   4   1   5     5968.56     6101.34    319.92 o 
   5   1   5      183.92      201.47     39.37 o 
   6   1   5     6295.51     5578.76    210.57 o 
   7   1   5     8182.41     8213.63    603.87 o 
   8   1   5     1135.60     1082.49    164.59 o 
   9   1   5     7445.40     7068.34    454.64 o 
  -9   2   5     3221.38     3234.43    318.89 o 
  -8   2   5     5448.27     5731.29    304.31 o 
  -7   2   5        7.55      -88.36     58.91 o 
  -6   2   5     1281.76     1346.95    107.04 o 
  -5   2   5    75452.49    72891.64    959.11 o 
  -4   2   5    10333.69    10433.30    311.25 o 
  -3   2   5    20336.92    20330.34    527.96 o 
  -2   2   5     8066.11     7481.93    207.14 o 
  -1   2   5     2064.56     2226.19     89.52 o 
   0   2   5     9355.11     9529.70    164.83 o 
   1   2   5    21156.74    21425.89    275.49 o 
   2   2   5     9083.58     9054.70    207.74 o 
   3   2   5    55318.01    53772.54    752.55 o 
   4   2   5      479.80      453.56     48.43 o 
   5   2   5    37391.01    36100.59   1016.17 o 
   6   2   5     1398.11     1420.06    115.11 o 
   7   2   5        8.89        6.87     59.63 o 
   8   2   5     2570.37     2688.27    366.52 o 
   9   2   5     2390.79     2478.32    266.55 o 
  -9   3   5     6352.48     6412.36    449.24 o 
  -8   3   5     3958.71     3791.52    290.17 o 
  -7   3   5    10999.91    11349.94    489.96 o 
  -6   3   5    14903.63    14203.17    425.63 o 
  -5   3   5     4137.68     4313.91    161.43 o 
  -4   3   5    59710.48    59138.20    815.48 o 
  -3   3   5     3065.34     1138.79   1673.79 o 
  -2   3   5     1491.11     1490.16     89.54 o 
  -1   3   5    34666.79    34730.61    396.65 o 
   0   3   5      666.87      633.94     30.55 o 
   1   3   5    21300.34    21480.46    233.77 o 
   2   3   5     2093.80     2247.47     97.11 o 
   3   3   5     8651.92     8751.54    267.85 o 
   4   3   5    78406.21    77269.40   1018.25 o 
   5   3   5       20.17       28.06     26.29 o 
   6   3   5     1201.06     1132.93    123.99 o 
   7   3   5     1484.12     1424.92    248.40 o 
   8   3   5       32.55       36.33     64.39 o 
   9   3   5     4715.37     5338.12    556.65 o 
  -9   4   5      970.97      687.57    212.24 o 
  -8   4   5     7045.46     7470.17    412.79 o 
  -7   4   5     6172.57     6037.91    348.46 o 
  -6   4   5     3806.60     3854.91    278.15 o 
  -5   4   5     1508.63     1746.64    112.34 o 
  -4   4   5      659.24      692.97     64.80 o 
  -3   4   5    27249.37    27205.89    422.32 o 
  -2   4   5    20569.73    20797.78    322.16 o 
  -1   4   5     4898.64     4317.37    135.20 o 
   0   4   5    94147.98    85173.75    776.63 o 
   1   4   5     6975.45     6692.11    122.66 o 
   2   4   5    20807.23    20287.22    277.82 o 
   3   4   5     2469.09     2596.79    140.27 o 
   4   4   5      339.90      292.10     57.37 o 
   5   4   5     4050.13     4189.51    271.12 o 
   6   4   5     3609.25     3415.27    209.10 o 
   7   4   5    22796.24    23893.84   1096.11 o 
   8   4   5    10042.15     8908.72    680.44 o 
   9   4   5     1282.48     1212.26    268.46 o 
  -9   5   5        0.86       17.59     47.04 o 
  -8   5   5    10258.17    10419.46    490.28 o 
  -7   5   5     5039.80     4858.01    311.64 o 
  -6   5   5     6301.75     6719.80    344.97 o 
  -5   5   5     6575.21     6849.84    257.23 o 
  -4   5   5     6694.74     6558.54    238.53 o 
  -3   5   5      114.14      132.90     33.76 o 
  -2   5   5   108404.77   105021.47   2006.51 o 
  -1   5   5      163.53      229.17     31.89 o 
   0   5   5      209.95      299.54     23.15 o 
   1   5   5     8092.90     7783.74    160.47 o 
   2   5   5    58515.92    58127.29    668.77 o 
   3   5   5     5947.72     5623.06    188.46 o 
   4   5   5     6233.05     6567.13    227.39 o 
   5   5   5      979.26     1101.29    142.02 o 
   6   5   5    21649.68    21165.62   1019.07 o 
   7   5   5     1349.88     1158.28    174.37 o 
   8   5   5     1416.29     1208.62    249.55 o 
   9   5   5        0.79     -170.48    113.65 o 
  -8   6   5     4763.37     5236.66    625.49 o 
  -7   6   5     5943.77     5785.34    393.47 o 
  -6   6   5    16076.04    15165.75    524.47 o 
  -5   6   5     9357.85     9388.78    551.77 o 
  -4   6   5        5.80       26.19     21.26 o 
  -3   6   5     2063.39     2187.87    119.84 o 
  -2   6   5    24210.37    25414.66    889.52 o 
  -1   6   5       23.28        6.40     16.10 o 
   0   6   5    45544.63    44384.17    479.71 o 
   1   6   5    29778.63    29932.11    468.27 o 
   2   6   5    43513.74    44073.20    627.80 o 
   3   6   5     2066.76     1923.70    106.59 o 
   4   6   5      416.93      408.76     55.23 o 
   5   6   5      937.34      883.96    127.73 o 
   6   6   5    11018.76    10707.48    495.39 o 
   7   6   5     2265.32     2367.17    245.43 o 
   8   6   5     1562.06     1627.03    287.92 o 
  -8   7   5     2684.30     2472.07    482.68 o 
  -7   7   5     1161.75     1194.34    155.16 o 
  -6   7   5    11159.14    10726.64    354.76 o 
  -5   7   5      361.38      341.81     75.57 o 
  -4   7   5    65698.51    64416.20   1179.99 o 
  -3   7   5    11236.50    11616.63    384.71 o 
  -2   7   5      212.77      226.91     52.46 o 
  -1   7   5     3742.04     3721.39    206.28 o 
   0   7   5     7031.46     7255.47    157.67 o 
   1   7   5      759.18      751.44     47.27 o 
   2   7   5      545.46      577.46     50.19 o 
   3   7   5      172.15      179.19     33.34 o 
   4   7   5    50557.88    50170.96   1084.06 o 
   5   7   5     8398.77     8639.44    409.27 o 
   6   7   5     4497.16     4253.55    307.23 o 
   7   7   5      407.32      351.00     99.11 o 
   8   7   5       30.12       35.70     65.62 o 
  -8   8   5     5523.52     6143.70    590.83 o 
  -7   8   5        2.56        3.89     37.40 o 
  -6   8   5     2363.62     2234.45    153.79 o 
  -5   8   5    20570.94    19318.06    554.91 o 
  -4   8   5     5371.88     5541.33    437.50 o 
  -3   8   5       32.82       39.63     24.47 o 
  -2   8   5     3981.81     4072.43    224.64 o 
  -1   8   5    10400.70    11229.12    507.35 o 
   0   8   5    39290.99    38796.07    636.90 o 
   1   8   5     4418.12     4931.58    143.47 o 
   2   8   5    12721.32    13097.73    220.09 o 
   3   8   5    32084.13    32002.39    655.80 o 
   4   8   5     4885.41     4901.98    229.57 o 
   5   8   5     8847.84     8873.69    420.86 o 
   6   8   5       11.36      -36.70     42.62 o 
   7   8   5     3735.43     4109.42    326.97 o 
   8   8   5     5472.42     5747.68    549.04 o 
  -8   9   5     1352.48     1479.12    287.74 o 
  -7   9   5        3.07       14.75     53.54 o 
  -6   9   5      726.95      632.66     83.84 o 
  -5   9   5     2846.71     2944.34    191.69 o 
  -4   9   5     1628.80     1670.38    237.34 o 
  -3   9   5       81.08       67.64     36.24 o 
  -2   9   5    70200.11    70570.18   2419.87 o 
  -1   9   5    27953.07    27737.30    431.22 o 
   0   9   5      501.34      620.62     62.28 o 
   1   9   5    20546.87    20694.60    395.95 o 
   2   9   5     4545.71     4729.72    144.51 o 
   3   9   5      428.37      414.15     57.69 o 
   4   9   5      118.63      188.78     47.28 o 
   5   9   5      927.04      986.26    140.87 o 
   6   9   5    11509.92    11933.14    540.49 o 
   7   9   5     9614.51     9428.63    509.04 o 
   8   9   5     3420.86     3391.36    422.94 o 
  -8  10   5     1811.42     1602.71    307.71 o 
  -7  10   5     7022.14     6841.56    413.25 o 
  -6  10   5    10653.46    11310.64    483.36 o 
  -5  10   5      575.64      628.48     87.93 o 
  -4  10   5     5962.72     6190.15    477.19 o 
  -3  10   5    25709.44    26231.21   1785.34 o 
  -2  10   5       92.04       92.63     25.31 o 
  -1  10   5     9731.26     9826.05    233.19 o 
   0  10   5        6.77       34.93     33.68 o 
   1  10   5    41908.73    41850.16    773.24 o 
   2  10   5    40490.73    39670.03    560.11 o 
   3  10   5     6766.42     6415.27    236.07 o 
   4  10   5     6544.34     6604.99    459.69 o 
   5  10   5     1591.81     1713.66    188.18 o 
   6  10   5      168.77      152.32     70.52 o 
   7  10   5     6722.01     6931.35    440.13 o 
   8  10   5        8.56       41.97     49.85 o 
  -7  11   5     8075.85     9008.20    705.16 o 
  -6  11   5       15.56       22.70     57.46 o 
  -5  11   5     1146.71     1291.04    230.08 o 
  -4  11   5     6394.39     6920.05    517.96 o 
  -3  11   5    13939.62    13575.00    733.59 o 
  -2  11   5      328.61      297.00     35.18 o 
  -1  11   5     5061.28     5012.83    303.45 o 
   0  11   5    31429.87    32481.82    523.37 o 
   1  11   5    18267.83    17987.33    391.57 o 
   2  11   5     2283.78     2317.09    121.14 o 
   3  11   5     4483.83     4322.40    146.01 o 
   4  11   5    13003.31    12196.59    955.58 o 
   5  11   5     5096.22     4691.01    319.38 o 
   6  11   5        8.56       24.78     68.81 o 
   7  11   5     5113.66     4360.20    352.00 o 
  -7  12   5      209.14      102.31    104.80 o 
  -6  12   5      367.78      468.22    151.22 o 
  -5  12   5    27654.45    28668.87   1240.02 o 
  -4  12   5    15528.35    15521.61    836.58 o 
  -3  12   5    12208.18    12700.04    360.20 o 
  -2  12   5     6686.66     6585.47    230.02 o 
  -1  12   5        7.16       91.97     34.32 o 
   0  12   5     9314.97     9814.69    348.26 o 
   1  12   5     3171.57     3382.17    197.20 o 
   2  12   5       14.96       21.69     22.48 o 
   3  12   5    13860.47    13684.07    341.63 o 
   4  12   5     1587.97     1641.42    315.38 o 
   5  12   5    16878.96    17003.19    652.23 o 
   6  12   5     9345.75     9965.60    515.46 o 
   7  12   5      314.81      350.37    102.49 o 
  -7  13   5     1441.03     1578.55    304.55 o 
  -6  13   5     4906.82     5725.28    545.47 o 
  -5  13   5      339.09      575.28    173.43 o 
  -4  13   5     2454.56     2828.56    354.98 o 
  -3  13   5      952.02      918.39     86.28 o 
  -2  13   5    23326.71    23533.34    557.96 o 
  -1  13   5    30088.27    32138.60   1341.19 o 
   0  13   5     4587.26     4834.40    240.20 o 
   1  13   5     8751.17     9302.69    489.66 o 
   2  13   5      805.49      933.03    143.85 o 
   3  13   5      939.75      900.45     82.45 o 
   4  13   5    11230.41    10607.47    797.96 o 
   5  13   5     2939.17     2775.52    260.07 o 
   6  13   5     3259.27     3280.78    297.28 o 
   7  13   5     1381.67     1065.03    177.62 o 
  -6  14   5     4452.55     4368.14    493.43 o 
  -5  14   5      145.52      264.97    125.97 o 
  -4  14   5       76.76      248.44    132.10 o 
  -3  14   5     7646.38     7611.36    278.76 o 
  -2  14   5    10506.18    10573.96    342.91 o 
  -1  14   5    26022.91    28248.55    719.12 o 
   0  14   5     4727.88     4720.34    246.24 o 
   1  14   5     5002.28     5265.60    458.99 o 
   2  14   5     3141.61     3214.39    258.44 o 
   3  14   5      173.90       84.37     54.69 o 
   4  14   5     2779.11     2757.60    258.92 o 
   5  14   5     2295.92     2073.89    330.19 o 
   6  14   5      531.66      245.48    121.38 o 
   7  14   5     8140.98     7701.34    492.11 o 
  -6  15   5      373.64      380.50    148.42 o 
  -5  15   5     4317.49     4069.91    466.81 o 
  -4  15   5     1413.74     1452.91    273.99 o 
  -3  15   5       67.30       91.42     34.10 o 
  -2  15   5     1820.96     1823.09    134.71 o 
  -1  15   5        8.01       38.22     36.23 o 
   0  15   5    11529.00    11940.79    529.42 o 
   1  15   5     6409.67     6158.77    541.34 o 
   2  15   5     8217.54     7808.06    318.05 o 
   3  15   5    18431.72    16408.82    653.21 o 
   4  15   5        0.67       39.48     55.82 o 
   5  15   5       48.73       90.93    136.39 o 
   6  15   5     2874.28     2874.53    290.15 o 
  -6  16   5     4203.11     3866.54    491.14 o 
  -5  16   5     3284.10     3103.98    422.31 o 
  -4  16   5    12595.77    13290.41    891.37 o 
  -3  16   5     2657.23     2337.01    366.69 o 
  -2  16   5     6926.63     6653.39    282.26 o 
  -1  16   5      540.32      604.03     90.57 o 
   0  16   5      619.88      558.44    113.19 o 
   1  16   5    12338.94    12044.84    791.88 o 
   2  16   5     2294.10     2204.31    230.10 o 
   3  16   5      584.97      353.75    209.98 o 
   4  16   5     1039.40     1206.30    180.76 o 
   5  16   5     1686.99     1623.24    215.12 o 
   6  16   5     4031.74     4070.15    353.03 o 
  -5  17   5     3801.74     4863.16    557.42 o 
  -4  17   5     6067.83     6463.48    634.00 o 
  -3  17   5    12119.88    12814.10    901.70 o 
  -2  17   5     1515.85     1634.12    308.92 o 
  -1  17   5      490.89      504.61    166.01 o 
   0  17   5     1425.10     1340.54    182.40 o 
   1  17   5     1153.15     1024.73    159.19 o 
   2  17   5      317.81      204.25    118.90 o 
   3  17   5       28.49      -61.22     79.15 o 
   4  17   5     7328.05     6577.94    433.03 o 
   5  17   5    10648.46    10273.44    563.48 o 
  -4  18   5      626.96      841.56    239.23 o 
  -3  18   5     3369.83     2829.33    433.11 o 
  -2  18   5       58.24      163.03     95.67 o 
  -1  18   5    10084.33     9782.69    761.80 o 
   0  18   5    10507.12    11265.01   1002.57 o 
   1  18   5      991.51     1003.30    305.04 o 
   2  18   5      171.34      283.02     90.65 o 
   3  18   5     4166.33     4172.18    339.99 o 
   4  18   5      828.87      744.76    156.21 o 
   5  18   5     1068.14      983.46    177.79 o 
  -3  19   5      188.91      324.88    160.89 o 
  -2  19   5     5653.95     6543.82    650.84 o 
  -1  19   5    11445.71    11680.43    853.61 o 
   0  19   5       81.59      -23.45     76.54 o 
   1  19   5      190.07      124.15     78.70 o 
   2  19   5       54.01       63.73     60.38 o 
   3  19   5     7583.66     6867.71    450.35 o 
   4  19   5      531.43      354.08    156.55 o 
  -2  20   5      213.36      377.12    168.96 o 
  -1  20   5      899.34     1277.76    282.80 o 
   0  20   5     1004.28     1396.88    297.89 o 
   1  20   5    12516.84    12057.62    586.49 o 
   2  20   5     7262.29     6904.65    444.90 o 
   3  20   5     2227.38     1945.03    239.42 o 
   1  21   5       38.85      -57.51     54.49 o 
   2  21   5     2213.56     1718.81    385.19 o 
  -8   0   6     3060.41     3343.30    428.11 o 
  -6   0   6    13146.56    12445.32    498.83 o 
  -4   0   6    64404.53    62505.03   1743.18 o 
  -2   0   6    24674.16    26654.02    572.30 o 
   0   0   6    67982.21    67465.47   1573.02 o 
   2   0   6    25699.45    25806.29    612.31 o 
   4   0   6    81789.73    79680.44   2221.95 o 
   6   0   6      748.04      682.70    115.06 o 
   8   0   6    12415.74    12094.62    800.81 o 
  -9   1   6      894.87      993.04    177.82 o 
  -8   1   6     2021.15     2015.60    181.74 o 
  -7   1   6      206.78      249.61     51.47 o 
  -6   1   6      381.62      356.69     51.68 o 
  -5   1   6    15974.32    16145.24    625.15 o 
  -4   1   6    24745.20    24359.13    648.85 o 
  -3   1   6     3891.04     4191.60    175.57 o 
  -2   1   6    60304.30    59390.09   1047.65 o 
  -1   1   6    54751.96    53134.79    685.40 o 
   0   1   6    52062.82    50802.85    582.82 o 
   1   1   6    12956.35    12966.43    180.23 o 
   2   1   6      805.48      937.32     79.70 o 
   3   1   6      602.33      794.00    150.90 o 
   4   1   6    22929.44    23300.60    562.36 o 
   5   1   6    15567.23    15072.73    379.33 o 
   6   1   6    30705.23    25696.71    689.26 o 
   7   1   6     1623.22     1667.28    268.04 o 
   8   1   6     7789.99     7487.05    722.98 o 
   9   1   6      961.23      869.54    159.85 o 
  -9   2   6     2779.93     3059.23    308.18 o 
  -8   2   6    14966.06    15848.62    531.69 o 
  -7   2   6       15.94       27.02     49.78 o 
  -6   2   6    31814.83    31194.85    853.18 o 
  -5   2   6     1613.13     1401.88    102.20 o 
  -4   2   6       89.39      128.66     44.91 o 
  -3   2   6    11532.09    10538.26   1167.08 o 
  -2   2   6      744.76      692.39     59.11 o 
  -1   2   6    12979.48    13480.72    266.25 o 
   0   2   6    19794.64    19489.27    354.85 o 
   1   2   6    28908.87    29591.70    378.81 o 
   2   2   6   114967.66   107362.86   1232.94 o 
   3   2   6       68.35      110.85     32.54 o 
   4   2   6     2544.74     2695.06    161.99 o 
   5   2   6     2315.82     2100.95    140.36 o 
   6   2   6      496.61      480.17     53.20 o 
   7   2   6     7430.46     7032.20    556.77 o 
   8   2   6       52.08      103.50     71.18 o 
   9   2   6     1198.49     1129.37    239.72 o 
  -9   3   6      133.57       35.52     53.52 o 
  -8   3   6     1774.35     1879.23    209.59 o 
  -7   3   6    37734.93    38489.32   1043.86 o 
  -6   3   6     1741.33     1699.61    145.82 o 
  -5   3   6     2304.02     2237.50    178.25 o 
  -4   3   6    23666.99    23863.42    530.43 o 
  -3   3   6     6014.65     1808.36   3381.38 o 
  -2   3   6    31718.92    30816.35    631.88 o 
  -1   3   6     5731.84     5983.44    132.79 o 
   0   3   6     1283.76     1257.04     43.60 o 
   1   3   6    89886.40    86520.40    823.19 o 
   2   3   6      609.80      673.31     52.96 o 
   3   3   6    26209.19    26090.79    528.89 o 
   4   3   6     4258.01     4192.32    122.20 o 
   5   3   6      292.82      312.43     37.13 o 
   6   3   6    11772.17    13172.92    644.14 o 
   7   3   6     6269.53     6057.09    517.96 o 
   8   3   6     3405.03     3953.55    445.67 o 
   9   3   6     1444.30     1445.52    286.99 o 
  -9   4   6     3216.39     2983.95    378.63 o 
  -8   4   6     1040.82      911.09    255.45 o 
  -7   4   6     2773.72     2871.61    246.19 o 
  -6   4   6     1549.28     1542.22    131.71 o 
  -5   4   6      888.54      877.55     80.80 o 
  -4   4   6    16989.76    17298.13    417.83 o 
  -3   4   6    41736.80    40196.48    867.64 o 
  -2   4   6     6907.72     6493.49    207.14 o 
  -1   4   6    95880.75    93828.34    846.87 o 
   0   4   6    11051.52    10774.76    160.52 o 
   1   4   6    12230.77    12719.77    173.88 o 
   2   4   6      246.44      268.61     29.46 o 
   3   4   6     1980.96     1829.26    141.28 o 
   4   4   6    25205.22    25229.81    493.99 o 
   5   4   6    12925.13    13214.69    507.02 o 
   6   4   6       24.09      -61.58     48.84 o 
   7   4   6    17921.85    19551.84    978.05 o 
   8   4   6    14887.67    14327.89    877.33 o 
  -8   5   6      632.54      581.29    171.69 o 
  -7   5   6      351.43      294.72     82.21 o 
  -6   5   6     3575.66     3552.32    230.27 o 
  -5   5   6    44003.25    43777.09    700.47 o 
  -4   5   6     3409.77     3586.57    151.20 o 
  -3   5   6    13912.56    14246.93    322.87 o 
  -2   5   6     4932.40     4965.72    252.59 o 
  -1   5   6    19310.15    20185.97    330.40 o 
   0   5   6     3656.68     3951.39     87.07 o 
   1   5   6    21025.84    22043.11    284.07 o 
   2   5   6     6263.90     6349.38    129.28 o 
   3   5   6    37518.38    35721.46    799.19 o 
   4   5   6     5202.83     5147.68    232.11 o 
   5   5   6    48833.53    47402.93   1115.87 o 
   6   5   6        3.13      -46.73     67.00 o 
   7   5   6     7799.11     7803.15    452.39 o 
   8   5   6     1329.47     1499.16    271.09 o 
  -8   6   6      357.26      502.55    106.77 o 
  -7   6   6     2489.76     2266.14    218.18 o 
  -6   6   6     1169.37     1061.05    116.11 o 
  -5   6   6    11684.03    11180.20    355.02 o 
  -4   6   6    13726.58    13176.25    306.18 o 
  -3   6   6    11952.37    11718.34    273.82 o 
  -2   6   6     4837.45     5088.96    237.37 o 
  -1   6   6    58495.26    59949.15    700.43 o 
   0   6   6      342.31      342.02     26.42 o 
   1   6   6    10214.17     9932.75    178.74 o 
   2   6   6    21857.39    22501.34    351.36 o 
   3   6   6     5863.27     6104.72    201.39 o 
   4   6   6    12347.19    12233.13    627.22 o 
   5   6   6    14851.55    15126.73    559.68 o 
   6   6   6     1787.39     2154.77    337.67 o 
   7   6   6     7884.60     8688.78    479.18 o 
   8   6   6      665.05      637.65    186.59 o 
  -8   7   6     1435.21     1357.76    377.79 o 
  -7   7   6    28274.97    30450.34    927.59 o 
  -6   7   6       51.54       90.11     34.57 o 
  -5   7   6     2963.57     2844.13    189.87 o 
  -4   7   6       13.40       41.83     43.30 o 
  -3   7   6      363.16      411.45     42.57 o 
  -2   7   6     4914.48     4912.90    233.34 o 
  -1   7   6     2340.61      836.72    722.74 o 
   0   7   6     5589.42     5482.76    125.48 o 
   1   7   6    96739.48    90447.59    884.28 o 
   2   7   6      363.15      320.79     54.72 o 
   3   7   6    34762.93    34250.94    630.40 o 
   4   7   6      168.62      173.82     59.10 o 
   5   7   6      543.50      370.99     88.74 o 
   6   7   6     3205.24     3466.05    277.25 o 
   7   7   6     2224.18     2303.92    244.56 o 
   8   7   6     3618.76     3935.27    449.69 o 
  -8   8   6     3053.32     3046.92    416.92 o 
  -7   8   6       20.68        3.49     48.29 o 
  -6   8   6     4624.52     4524.44    318.60 o 
  -5   8   6     1759.31     1656.66    298.73 o 
  -4   8   6      354.35      408.54     57.50 o 
  -3   8   6    38475.91    38638.23    753.23 o 
  -2   8   6    21642.83    21477.79    579.72 o 
  -1   8   6    11775.01    12448.63    343.14 o 
   0   8   6      361.14      386.70     35.62 o 
   1   8   6      215.09      316.39     32.61 o 
   2   8   6    37055.23    36231.01    538.75 o 
   3   8   6      486.73      611.44     64.90 o 
   4   8   6      566.21      681.74    106.41 o 
   5   8   6    12089.72    12049.92    502.14 o 
   6   8   6     1252.74     1670.21    195.35 o 
   7   8   6     6639.03     7127.90    438.40 o 
   8   8   6     3257.78     3381.57    321.92 o 
  -8   9   6     1939.36     2383.52    374.10 o 
  -7   9   6      165.28      125.49     56.42 o 
  -6   9   6      593.79      705.83    119.32 o 
  -5   9   6    13922.55    13577.53    722.53 o 
  -4   9   6     2249.86     2356.65    285.08 o 
  -3   9   6     3407.39     3467.40    249.03 o 
  -2   9   6    23870.98    24647.87    507.47 o 
  -1   9   6    59511.21    59352.25   1207.34 o 
   0   9   6     6187.28     6354.82    166.56 o 
   1   9   6     2018.18     2093.20     89.14 o 
   2   9   6     5793.31     5794.29    177.41 o 
   3   9   6     4805.32     4487.33    211.98 o 
   4   9   6       57.74       41.88     27.36 o 
   5   9   6     3336.80     3408.74    260.83 o 
   6   9   6     7737.80     8360.76    449.78 o 
   7   9   6     5442.78     5639.49    397.03 o 
   8   9   6     2473.09     2009.36    246.60 o 
  -8  10   6        6.40      128.39    103.26 o 
  -7  10   6     2956.17     2884.19    255.27 o 
  -6  10   6     3526.99     3672.24    387.79 o 
  -5  10   6    11508.65    11492.02    705.15 o 
  -4  10   6    26370.48    25851.46   1086.05 o 
  -3  10   6     3956.74     3897.22    246.61 o 
  -2  10   6        2.45       31.53     20.54 o 
  -1  10   6     7335.11     7549.64    427.45 o 
   0  10   6     6341.85     6388.81    160.69 o 
   1  10   6     1386.60     1496.89     78.31 o 
   2  10   6     1877.46     1808.98     94.92 o 
   3  10   6    22113.99    20189.69    437.27 o 
   4  10   6    24408.14    24758.05    740.84 o 
   5  10   6     6045.02     6177.64    364.30 o 
   6  10   6     2234.58     2401.92    328.91 o 
   7  10   6      181.91      249.69     84.86 o 
   8  10   6     3453.00     3513.46    333.62 o 
  -7  11   6     6087.73     6238.01    646.64 o 
  -6  11   6      471.39      448.06    165.30 o 
  -5  11   6     1790.08     1614.20    261.51 o 
  -4  11   6     1643.43     1468.79    237.69 o 
  -3  11   6    10161.26    10672.76    648.18 o 
  -2  11   6     2773.44     3090.43    308.25 o 
  -1  11   6        1.81       28.51     14.46 o 
   0  11   6    41704.13    41802.20   1217.65 o 
   1  11   6    18076.02    17665.99    457.13 o 
   2  11   6      521.38      535.15     52.25 o 
   3  11   6     2575.25     2336.71    152.00 o 
   4  11   6     1682.53     1864.29    199.22 o 
   5  11   6    13524.40    13496.42    566.59 o 
   6  11   6      943.35     1010.28    191.93 o 
   7  11   6       41.93       45.09     66.97 o 
  -7  12   6     2640.44     2864.85    405.32 o 
  -6  12   6    13814.14    15829.41    931.33 o 
  -5  12   6       28.75      -21.02     63.60 o 
  -4  12   6     1101.16     1107.21    212.95 o 
  -3  12   6    11527.02    11723.08    711.88 o 
  -2  12   6     9691.21     9475.70    649.81 o 
  -1  12   6     1408.92     1374.62     98.74 o 
   0  12   6    14472.99    15298.86    440.94 o 
   1  12   6    10693.53    10518.75    351.75 o 
   2  12   6    33159.21    30782.54    553.69 o 
   3  12   6     1398.71     1152.07    151.33 o 
   4  12   6       70.62       45.32     42.67 o 
   5  12   6     1545.17     1892.57    208.35 o 
   6  12   6     1376.82     1524.76    201.27 o 
   7  12   6      132.60      263.38     90.43 o 
  -7  13   6     2427.39     2724.77    401.00 o 
  -6  13   6      542.10      579.60    180.72 o 
  -5  13   6      801.10     1050.07    224.31 o 
  -4  13   6     7026.93     7623.65    590.87 o 
  -3  13   6     4576.32     4643.62    459.27 o 
  -2  13   6    17683.32    18121.89    964.68 o 
  -1  13   6    26267.62    27190.50    610.56 o 
   0  13   6      543.02      578.08     69.98 o 
   1  13   6      346.15      296.25     58.64 o 
   2  13   6        6.77       88.85     34.45 o 
   3  13   6     4231.22     4117.58    176.07 o 
   4  13   6      595.92      634.84    250.64 o 
   5  13   6      395.54      354.42     99.42 o 
   6  13   6    13532.55    12768.47    735.66 o 
   7  13   6     7033.35     6388.38    444.86 o 
  -6  14   6     1288.59     1347.90    279.63 o 
  -5  14   6     6359.06     6347.15    576.45 o 
  -4  14   6    10078.00    10367.29    730.67 o 
  -3  14   6     6153.52     5860.12    540.24 o 
  -2  14   6     9943.31     9754.23    715.70 o 
  -1  14   6     4862.43     4935.34    215.47 o 
   0  14   6     6560.39     7233.35    386.62 o 
   1  14   6     2653.09     2765.19    237.91 o 
   2  14   6      206.91       72.07    134.27 o 
   3  14   6    11945.54    11596.23    528.48 o 
   4  14   6    10043.10     9812.49    493.37 o 
   5  14   6      490.98      448.90    110.18 o 
   6  14   6      110.29       14.12     79.64 o 
  -6  15   6     5855.82     6400.97    619.48 o 
  -5  15   6     5137.47     5639.86    559.04 o 
  -4  15   6     2203.85     2497.07    363.60 o 
  -3  15   6     9484.65     9513.60    726.72 o 
  -2  15   6     5322.94     5521.45    554.23 o 
  -1  15   6      507.32      486.86     68.46 o 
   0  15   6     4783.46     5293.42    340.49 o 
   1  15   6     1269.10     1298.37    129.03 o 
   2  15   6     3490.17     3501.08    285.54 o 
   3  15   6     3361.02     3007.93    279.21 o 
   4  15   6    13027.93    12854.00   1450.21 o 
   5  15   6    13398.22    12715.97    605.65 o 
   6  15   6        4.67      -68.45     78.88 o 
  -5  16   6      149.83      194.32    116.35 o 
  -4  16   6     1662.95     1662.87    310.31 o 
  -3  16   6      182.62      -67.11    124.63 o 
  -2  16   6      703.44      596.19    190.20 o 
  -1  16   6     4104.71     4162.34    213.73 o 
   0  16   6     2489.58     2417.16    235.13 o 
   1  16   6    20334.23    20353.67    723.36 o 
   2  16   6    12074.17    12558.45    568.73 o 
   3  16   6     1426.14     1480.01    196.76 o 
   4  16   6     2404.01     2506.32    260.74 o 
   5  16   6       20.77      -30.68     76.96 o 
  -5  17   6      948.14      682.75    228.77 o 
  -4  17   6     4378.51     4019.70    503.43 o 
  -3  17   6        2.01        7.53     96.92 o 
  -2  17   6     2628.21     2766.01    411.11 o 
  -1  17   6     2293.97     2676.28    385.03 o 
   0  17   6     9371.47    10116.04    506.42 o 
   1  17   6     6054.33     6444.13    447.47 o 
   2  17   6       38.10       47.30     56.39 o 
   3  17   6     4873.91     4692.55    358.12 o 
   4  17   6     1129.94     1000.18    229.02 o 
   5  17   6      148.57      221.37     97.17 o 
  -4  18   6      136.62      167.67    116.66 o 
  -3  18   6     7849.35     8066.17    733.11 o 
  -2  18   6    12155.99    11941.10    882.30 o 
  -1  18   6      548.84      486.05    180.84 o 
   0  18   6     5833.24     6171.90    598.77 o 
   1  18   6      877.87     1096.65    166.25 o 
   2  18   6      456.77      435.09    111.07 o 
   3  18   6     3504.48     3412.13    312.08 o 
   4  18   6      142.21      134.40     72.01 o 
  -3  19   6       59.86      206.71    122.18 o 
  -2  19   6     2143.71     1759.97    335.29 o 
  -1  19   6     3936.55     4037.32    491.04 o 
   0  19   6       18.34     -102.75    103.74 o 
   1  19   6        1.18      -20.44     46.12 o 
   2  19   6     9614.32     9881.58    529.79 o 
   3  19   6      149.81      151.12     69.30 o 
   4  19   6     5030.58     4099.23    358.86 o 
  -2  20   6      931.67      671.58    214.89 o 
  -1  20   6      440.74      262.10    133.74 o 
   0  20   6     1023.37      941.48    239.81 o 
   1  20   6      234.15      302.53    116.40 o 
   2  20   6     1816.95     1631.46    215.34 o 
   3  20   6     6366.74     6342.76    441.59 o 
   1  21   6     1358.55     1180.13    187.50 o 
  -9   0   7     5399.66     6385.47    639.26 o 
  -7   0   7     3359.72     3220.21    266.12 o 
  -5   0   7      689.79      824.13    117.03 o 
  -3   0   7    17341.75    17216.20    484.03 o 
  -1   0   7    27912.57    28278.03    685.58 o 
   1   0   7      737.59      814.88     52.15 o 
   3   0   7    22408.92    22536.27    900.51 o 
   5   0   7     7878.69     7533.79    573.24 o 
   7   0   7       87.33      245.58    111.01 o 
  -9   1   7       22.47       -5.91     63.83 o 
  -8   1   7      453.93      348.57    101.56 o 
  -7   1   7      174.25       90.01     34.37 o 
  -6   1   7     8967.39     8984.58    301.10 o 
  -5   1   7      221.19      329.30     54.70 o 
  -4   1   7     5491.10     5796.63    293.69 o 
  -3   1   7     1762.82     1747.99    114.12 o 
  -2   1   7     2505.80     2601.75    116.22 o 
  -1   1   7        2.02       28.16      9.94 o 
   0   1   7    27223.32    26723.84    377.68 o 
   1   1   7      435.41      559.91     42.96 o 
   2   1   7    11456.58    11320.01    242.56 o 
   3   1   7     3128.14     3430.37    291.15 o 
   4   1   7     1071.23     1144.78    139.88 o 
   5   1   7      201.03      221.03     56.58 o 
   6   1   7     3221.96     3010.52    211.88 o 
   7   1   7      175.46      231.66    104.96 o 
   8   1   7     3665.35     3493.46    297.72 o 
  -9   2   7     1913.47     1692.79    232.90 o 
  -8   2   7      381.61      486.96     93.52 o 
  -7   2   7     6471.85     7031.13    282.63 o 
  -6   2   7      581.90      472.32     64.05 o 
  -5   2   7      478.77      384.62     66.26 o 
  -4   2   7     1311.60     1483.93    145.87 o 
  -3   2   7    10697.65     6054.13   3715.22 o 
  -2   2   7     2779.70     2775.53    123.34 o 
  -1   2   7     7428.41     7377.28    186.50 o 
   0   2   7      437.16      678.83     46.27 o 
   1   2   7     2244.10     2540.84     73.38 o 
   2   2   7      110.68      123.50     28.77 o 
   3   2   7     8786.85     8582.38    270.82 o 
   4   2   7      134.25       94.99     29.74 o 
   5   2   7     8479.02     8154.93    253.21 o 
   6   2   7      569.68      553.36     96.30 o 
   7   2   7       53.77       57.22     81.39 o 
   8   2   7      646.34      399.16    148.40 o 
  -9   3   7      173.01       42.93     70.46 o 
  -8   3   7      155.95       38.93     46.04 o 
  -7   3   7      283.49      253.83     61.85 o 
  -6   3   7     8799.84     8463.30    379.38 o 
  -5   3   7      150.90      157.19     34.99 o 
  -4   3   7    16425.63    17750.81    555.62 o 
  -3   3   7       75.46       36.04     90.82 o 
  -2   3   7     6819.02     6888.28    209.70 o 
  -1   3   7    14380.47    15735.52    259.22 o 
   0   3   7    39542.60    39744.94    513.96 o 
   1   3   7      836.89      928.57     47.65 o 
   2   3   7     8521.25     8526.26    198.74 o 
   3   3   7      632.67      610.47     68.41 o 
   4   3   7       10.00       32.95     23.78 o 
   5   3   7      218.30      244.24     65.99 o 
   6   3   7    13117.27    13853.47    556.84 o 
   7   3   7        7.09     -141.05     94.03 o 
   8   3   7     2314.35     1964.57    311.87 o 
  -9   4   7     3854.81     3813.07    271.68 o 
  -8   4   7     1245.75     1058.27    159.42 o 
  -7   4   7     1907.84     1852.25    262.93 o 
  -6   4   7       25.40       69.93     31.32 o 
  -5   4   7     1492.73     1567.88    111.83 o 
  -4   4   7       12.98       69.27     29.29 o 
  -3   4   7    32846.77    32530.96    611.87 o 
  -2   4   7     1177.54     1193.49     87.23 o 
  -1   4   7    21442.43    22046.03    291.06 o 
   0   4   7      330.14      330.09     24.53 o 
   1   4   7     4103.22     4353.43     98.03 o 
   2   4   7      860.87      727.26     43.61 o 
   3   4   7     2178.96     2148.84     90.97 o 
   4   4   7       43.48       15.16     29.57 o 
   5   4   7    14639.75    14971.69    632.94 o 
   6   4   7      347.87      466.86    100.16 o 
   7   4   7        0.09      -43.62    105.76 o 
   8   4   7        9.29       29.14     63.99 o 
  -8   5   7     2177.84     2058.18    223.94 o 
  -7   5   7     3283.67     3490.71    349.18 o 
  -6   5   7     9551.13     8792.85    378.87 o 
  -5   5   7     1284.66     1127.88     92.29 o 
  -4   5   7     5317.81     5346.75    208.61 o 
  -3   5   7     4672.91     4732.55    167.77 o 
  -2   5   7      265.21      134.95     79.77 o 
  -1   5   7    15417.23    16638.36    300.01 o 
   0   5   7    28726.46    28672.19    370.03 o 
   1   5   7     7822.08     7885.47    149.88 o 
   2   5   7     8703.81     8790.81    321.88 o 
   3   5   7      432.59      369.73     64.20 o 
   4   5   7     1823.80     1675.38    156.23 o 
   5   5   7     1427.34     1728.68    351.82 o 
   6   5   7     6467.44     6718.67    387.15 o 
   7   5   7      729.77     1033.62    165.23 o 
   8   5   7     4361.86     4266.83    465.51 o 
  -8   6   7      166.54       99.10     49.46 o 
  -7   6   7     3268.94     3570.28    282.00 o 
  -6   6   7     2256.39     2174.09    197.44 o 
  -5   6   7    13497.34    12828.71    330.33 o 
  -4   6   7     1535.89     1536.51     94.78 o 
  -3   6   7      174.37      217.37     37.22 o 
  -2   6   7     2084.71     2300.90    133.54 o 
  -1   6   7    20597.28    21777.12    414.83 o 
   0   6   7      148.40      144.39     21.49 o 
   1   6   7     7408.09     7869.81    157.73 o 
   2   6   7      130.22      103.86     35.94 o 
   3   6   7    41041.23    41075.33    732.37 o 
   4   6   7     5344.08     5705.74    297.64 o 
   5   6   7      419.61      592.59    102.72 o 
   6   6   7       11.89      -52.00     67.97 o 
   7   6   7     2928.71     3183.42    287.26 o 
   8   6   7        1.03       22.22     61.58 o 
  -8   7   7      519.51      481.16    203.37 o 
  -7   7   7     2075.40     2068.19    214.03 o 
  -6   7   7     9964.86     9207.92    396.72 o 
  -5   7   7     5188.66     4900.96    246.84 o 
  -4   7   7     5532.86     5284.85    213.85 o 
  -3   7   7    15667.25    16465.66    443.39 o 
  -2   7   7     1571.36     1546.15    108.02 o 
  -1   7   7    12391.71    12221.33    306.60 o 
   0   7   7     8911.24     8913.60    148.37 o 
   1   7   7     6553.83     7159.70    177.49 o 
   2   7   7    24040.93    22959.03    393.48 o 
   3   7   7      340.45      351.96     47.60 o 
   4   7   7     2616.92     2375.45    192.20 o 
   5   7   7        2.59      -32.13     40.44 o 
   6   7   7     2878.35     3040.89    371.40 o 
   7   7   7     5947.44     6359.15    412.47 o 
   8   7   7      285.00      159.99     78.10 o 
  -8   8   7        6.39       67.28     51.26 o 
  -7   8   7       27.98       83.28     52.69 o 
  -6   8   7      546.87      580.20    110.05 o 
  -5   8   7     8726.14     8085.44    314.60 o 
  -4   8   7       33.56       67.68     23.02 o 
  -3   8   7    39628.40    38040.80    907.30 o 
  -2   8   7    11483.69    11222.12    329.65 o 
  -1   8   7     5787.25     6288.45    286.39 o 
   0   8   7      153.14      137.98     24.88 o 
   1   8   7     4282.93     4428.83    126.12 o 
   2   8   7      631.55      642.87     85.52 o 
   3   8   7      338.58      351.85     50.16 o 
   4   8   7     5007.95     4852.70    285.49 o 
   5   8   7    21030.96    21719.93    706.83 o 
   6   8   7     3959.15     3874.57    299.81 o 
   7   8   7     2627.20     2198.52    242.60 o 
   8   8   7     2566.09     2219.23    262.26 o 
  -8   9   7     1611.84     1724.91    316.83 o 
  -7   9   7     6886.12     6761.62    755.18 o 
  -6   9   7      811.04      847.36    132.37 o 
  -5   9   7      173.21      245.41    123.15 o 
  -4   9   7    12753.48    12521.08    688.87 o 
  -3   9   7      708.31      706.25    102.50 o 
  -2   9   7    11726.18    12096.89    344.98 o 
  -1   9   7     5336.90     5833.30    293.95 o 
   0   9   7    22710.75    23266.53    309.38 o 
   1   9   7    24615.89    24481.94    357.56 o 
   2   9   7     1405.30     1230.34     99.58 o 
   3   9   7       33.93        9.43     24.20 o 
   4   9   7    11993.42    11950.13    922.87 o 
   5   9   7      489.52      621.23    113.97 o 
   6   9   7     6971.57     7800.67    437.03 o 
   7   9   7      531.89      547.31    122.94 o 
   8   9   7     4140.80     3716.10    533.02 o 
  -8  10   7     6332.23     6444.34    625.89 o 
  -7  10   7     4801.59     4821.63    339.95 o 
  -6  10   7      100.89      124.70     48.21 o 
  -5  10   7     8592.92     9181.79    633.85 o 
  -4  10   7     3809.28     3770.44    374.71 o 
  -3  10   7       92.26       75.01     47.81 o 
  -2  10   7     1494.63     1326.39    121.39 o 
  -1  10   7    11606.86    11914.04    380.07 o 
   0  10   7    28470.44    28540.57    394.46 o 
   1  10   7       52.05       39.02     20.84 o 
   2  10   7    21459.15    20908.23    429.13 o 
   3  10   7    19406.64    18010.02    459.15 o 
   4  10   7     2546.25     2610.54    218.68 o 
   5  10   7       27.39       15.58     35.70 o 
   6  10   7     3761.86     3770.40    337.67 o 
   7  10   7      779.92      572.66    124.33 o 
  -7  11   7      214.42      212.43     78.88 o 
  -6  11   7    27520.31    30175.43   1329.29 o 
  -5  11   7     5035.20     5204.38    479.60 o 
  -4  11   7       32.84       83.77     80.70 o 
  -3  11   7      355.53      679.49    169.42 o 
  -2  11   7     4291.36     4504.55    287.39 o 
  -1  11   7    12630.31    12589.06    397.06 o 
   0  11   7     8888.38     9029.61    364.35 o 
   1  11   7      719.87      792.84     66.64 o 
   2  11   7    21065.47    20022.78    360.93 o 
   3  11   7     3593.52     3353.37    302.78 o 
   4  11   7    13674.60    12810.03    524.45 o 
   5  11   7       72.24       49.58    129.45 o 
   6  11   7      353.68      233.61     83.63 o 
   7  11   7     1749.40     1805.45    232.48 o 
  -7  12   7     2022.73     2315.77    364.19 o 
  -6  12   7     4467.21     5031.33    509.27 o 
  -5  12   7      572.13      543.12    156.60 o 
  -4  12   7       31.26      -80.64     78.64 o 
  -3  12   7    11162.37    10359.92    675.30 o 
  -2  12   7    23966.46    22115.54   1388.97 o 
  -1  12   7      649.17      731.08     94.74 o 
   0  12   7    16930.66    16742.78    352.53 o 
   1  12   7      621.31      535.64     50.20 o 
   2  12   7     4751.06     4522.40    179.74 o 
   3  12   7     9484.72     8996.06    429.84 o 
   4  12   7     3915.09     3661.46    348.23 o 
   5  12   7     4113.64     4293.21    318.39 o 
   6  12   7     5586.22     6236.00    609.18 o 
   7  12   7       20.22       57.55     56.93 o 
  -7  13   7      936.28     1042.38    250.60 o 
  -6  13   7     1936.19     1566.87    293.66 o 
  -5  13   7     3096.83     3330.16    404.14 o 
  -4  13   7    37551.25    38421.41   1498.50 o 
  -3  13   7     1117.46      978.36    218.63 o 
  -2  13   7      913.86      547.00    158.38 o 
  -1  13   7     3868.57     4733.66    478.88 o 
   0  13   7     1192.55     1122.57     76.40 o 
   1  13   7       41.85       27.90     39.70 o 
   2  13   7     1772.61     1684.06    127.66 o 
   3  13   7      336.42      481.04    103.01 o 
   4  13   7    14085.98    13458.88    577.57 o 
   5  13   7       94.09       43.28     52.02 o 
   6  13   7    18627.97    18026.35    738.93 o 
  -6  14   7      685.74      573.14    183.24 o 
  -5  14   7      682.38      634.46    188.66 o 
  -4  14   7     4727.08     6088.01    558.26 o 
  -3  14   7    12863.88    13637.29    857.98 o 
  -2  14   7      244.52      335.71    149.29 o 
  -1  14   7      509.08      368.41    139.23 o 
   0  14   7    23059.70    22540.35   1352.87 o 
   1  14   7     2380.16     2431.07    220.97 o 
   2  14   7    25916.45    25107.61    731.13 o 
   3  14   7        9.84      -92.07     62.60 o 
   4  14   7     3474.04     3184.54    278.85 o 
   5  14   7     9650.48     9297.97    503.78 o 
   6  14   7      636.18      445.05    118.73 o 
  -6  15   7     9850.15    10036.24    790.72 o 
  -5  15   7     1783.85     1844.72    324.00 o 
  -4  15   7     1162.82     1032.10    247.80 o 
  -3  15   7     2460.38     2306.72    359.21 o 
  -2  15   7     5439.55     5536.99    554.73 o 
  -1  15   7     6355.54     6391.25    491.22 o 
   0  15   7    10181.15    10330.21    483.12 o 
   1  15   7    33403.88    33098.57    932.18 o 
   2  15   7    27772.07    28225.02    883.21 o 
   3  15   7      121.56      -45.25     57.57 o 
   4  15   7    10934.66     9825.92    516.57 o 
   5  15   7     4832.28     4387.87    351.04 o 
   6  15   7      395.87      335.06    221.30 o 
  -5  16   7    15476.55    14191.36    960.29 o 
  -4  16   7      227.76      408.01    147.60 o 
  -3  16   7      779.59      898.41    239.99 o 
  -2  16   7    16074.06    17771.15   1054.67 o 
  -1  16   7     6152.76     6187.06    579.36 o 
   0  16   7     1780.02     1949.37    317.89 o 
   1  16   7     1635.00     1390.01    269.88 o 
   2  16   7     2830.91     2737.91    257.69 o 
   3  16   7    23653.07    23767.62   1302.83 o 
   4  16   7     2778.06     2405.35    292.03 o 
   5  16   7     2861.41     2731.62    285.23 o 
  -5  17   7      906.97     1308.87    298.94 o 
  -4  17   7     2885.49     2866.27    426.98 o 
  -3  17   7     8128.13     7929.25    716.32 o 
  -2  17   7     1993.14     1879.67    343.20 o 
  -1  17   7    29403.94    31774.31   1449.45 o 
   0  17   7     2405.67     1843.32    324.25 o 
   1  17   7     1742.36     1909.00    212.15 o 
   2  17   7     1290.78     1005.48    160.56 o 
   3  17   7     7263.91     7037.79    442.59 o 
   4  17   7     3946.51     3273.34    309.22 o 
   5  17   7       10.96       65.06     54.02 o 
  -4  18   7     1824.66     1562.35    333.34 o 
  -3  18   7    25986.13    26690.46   1413.26 o 
  -2  18   7     3762.68     4678.18    541.70 o 
  -1  18   7        0.74      -83.09     90.41 o 
   0  18   7     1479.19     1726.61    320.21 o 
   1  18   7     7420.79     7413.24    438.75 o 
   2  18   7     1992.47     1710.12    212.02 o 
   3  18   7     9207.90     8886.91    511.94 o 
   4  18   7      794.99      710.15    145.38 o 
  -3  19   7     1506.59     1578.21    331.09 o 
  -2  19   7      584.41      588.60    198.12 o 
  -1  19   7     7338.46     8041.22    707.51 o 
   0  19   7     1099.07      928.53    239.31 o 
   1  19   7    31633.45    31037.09    985.97 o 
   2  19   7        1.42        9.57     36.35 o 
   3  19   7      322.18      228.18    140.49 o 
  -1  20   7     4555.25     4679.92    548.38 o 
   0  20   7     4595.18     5415.87    591.49 o 
   1  20   7     2095.26     2335.71    254.70 o 
   2  20   7     4493.98     4164.03    344.63 o 
  -8   0   8      702.52      650.38    131.91 o 
  -6   0   8       12.95       -8.61     37.84 o 
  -4   0   8    16978.84    15635.49    742.77 o 
  -2   0   8   118354.17   113316.41   2472.10 o 
   0   0   8    16934.98    17985.27    634.69 o 
   2   0   8      601.34      702.62     91.27 o 
   4   0   8     8443.10     8156.71    566.40 o 
   6   0   8    60964.84    54516.45   3880.52 o 
   8   0   8     4308.78     4338.87    465.58 o 
  -9   1   8     1051.38      937.47    134.74 o 
  -8   1   8    13702.13    14070.81    440.80 o 
  -7   1   8      166.16      239.50     51.75 o 
  -6   1   8    26706.23    27223.17    575.07 o 
  -5   1   8     1104.10     1244.91    106.62 o 
  -4   1   8    13648.92    13371.51    480.14 o 
  -3   1   8    28811.52    28455.03    479.60 o 
  -2   1   8     1129.31     1131.81    127.59 o 
  -1   1   8      616.99      682.10     48.52 o 
   0   1   8    68852.94    66488.93    884.68 o 
   1   1   8    17516.96    17913.37    311.38 o 
   2   1   8    51264.57    49497.80    675.46 o 
   3   1   8    19261.77    18712.14    384.28 o 
   4   1   8    10430.35    10075.13    379.05 o 
   5   1   8     8870.02     9189.22    349.17 o 
   6   1   8        5.19       19.44     36.40 o 
   7   1   8     5774.14     6342.49    528.78 o 
   8   1   8     4172.21     4080.01    322.29 o 
  -9   2   8     1612.23     1416.81    166.50 o 
  -8   2   8     6756.17     6799.62    300.28 o 
  -7   2   8     6339.74     6520.91    277.59 o 
  -6   2   8    14082.78    14268.26    392.97 o 
  -5   2   8     5332.89     5495.84    254.19 o 
  -4   2   8    36804.53    36924.98    894.96 o 
  -3   2   8     3045.85     1182.86   1941.11 o 
  -2   2   8    17761.58    17590.43    458.20 o 
  -1   2   8    12780.52    13174.06    198.66 o 
   0   2   8    45164.27    44626.61    650.94 o 
   1   2   8    13409.26    13121.90    263.50 o 
   2   2   8     3819.34     3854.10    146.37 o 
   3   2   8     3792.98     3857.42    156.60 o 
   4   2   8    29136.25    28880.37    626.14 o 
   5   2   8      385.28      361.33     98.05 o 
   6   2   8     2265.09     2656.77    237.17 o 
   7   2   8      205.31      314.31    116.69 o 
   8   2   8    12862.63    11487.73   1135.95 o 
  -9   3   8     6293.68     5738.76    339.54 o 
  -8   3   8     6103.87     6230.81    332.83 o 
  -7   3   8      696.85      697.25    103.15 o 
  -6   3   8    10639.35    10324.87    333.93 o 
  -5   3   8    29760.06    30720.28    678.50 o 
  -4   3   8     3253.21     3464.20    453.98 o 
  -3   3   8      217.53       42.11     57.25 o 
  -2   3   8     4255.42     4369.03    166.99 o 
  -1   3   8    22683.14    22529.53    344.40 o 
   0   3   8    14572.36    14657.58    285.65 o 
   1   3   8    16486.71    16428.46    356.83 o 
   2   3   8    23191.96    22764.66    421.73 o 
   3   3   8    39437.31    39432.51    708.92 o 
   4   3   8    17438.83    17246.90    542.00 o 
   5   3   8    10770.47    10144.25    575.57 o 
   6   3   8     1381.86     1395.88    173.93 o 
   7   3   8      297.42      279.91    178.72 o 
   8   3   8     1443.98     1368.24    262.00 o 
  -9   4   8     9800.48     8811.42    587.16 o 
  -8   4   8      820.20      958.92    159.10 o 
  -7   4   8     5989.24     6575.96    321.94 o 
  -6   4   8     1110.48     1100.48    100.88 o 
  -5   4   8    16611.05    16448.91    387.45 o 
  -4   4   8    13567.30    13706.49    716.67 o 
  -3   4   8      262.14      132.74     53.12 o 
  -2   4   8    49486.09    48108.35   1294.90 o 
  -1   4   8    30332.97    30724.68    380.86 o 
   0   4   8     1639.51     1619.99     59.38 o 
   1   4   8    43683.28    42771.28    470.84 o 
   2   4   8       27.96       31.54     11.52 o 
   3   4   8    27074.46    26338.24    466.31 o 
   4   4   8       48.41       68.57     27.14 o 
   5   4   8     1227.19     1213.01    147.57 o 
   6   4   8    18561.81    19788.60    700.72 o 
   7   4   8     6515.42     6894.24    425.98 o 
   8   4   8      403.44      330.65    130.45 o 
  -9   5   8       34.60      173.31    102.42 o 
  -8   5   8     1156.44     1347.77    188.02 o 
  -7   5   8       73.14       91.50     57.33 o 
  -6   5   8      755.19      679.59     78.91 o 
  -5   5   8     1069.85     1094.54     91.08 o 
  -4   5   8      455.76      393.09     83.20 o 
  -3   5   8   131155.91   129877.03   2157.09 o 
  -2   5   8       13.54       14.90      8.22 o 
  -1   5   8    16201.24    16069.45    246.59 o 
   0   5   8     1605.82     1643.01     60.40 o 
   1   5   8     1213.00     1029.97     46.52 o 
   2   5   8    17067.94    17642.92    257.63 o 
   3   5   8       37.26       59.62     15.74 o 
   4   5   8     1787.81     1918.85    210.03 o 
   5   5   8    33881.48    32825.42    888.04 o 
   6   5   8      222.26      248.39     73.01 o 
   7   5   8    21853.07    22958.45    821.85 o 
   8   5   8      527.02      344.00    114.79 o 
  -8   6   8     2919.20     2724.65    280.62 o 
  -7   6   8    25978.48    27277.18   1110.22 o 
  -6   6   8      954.94      905.87    101.66 o 
  -5   6   8     7923.20     7736.46    281.61 o 
  -4   6   8       92.77       96.92     29.50 o 
  -3   6   8        5.00       32.98     14.22 o 
  -2   6   8     2674.05     2818.96    122.68 o 
  -1   6   8     7331.47     7749.16    222.52 o 
   0   6   8    21611.98    21508.33    313.99 o 
   1   6   8    43381.52    42654.24    480.69 o 
   2   6   8      221.87      222.91     37.80 o 
   3   6   8    42134.25    41015.37    736.23 o 
   4   6   8     6044.13     6064.06    329.02 o 
   5   6   8      252.04      244.20     70.30 o 
   6   6   8     7995.77     8429.09    443.37 o 
   7   6   8     2147.90     2384.03    249.19 o 
   8   6   8     1153.10      999.28    224.12 o 
  -8   7   8      842.85      920.30    153.72 o 
  -7   7   8      155.65      300.57     90.77 o 
  -6   7   8     1151.58     1067.32    171.56 o 
  -5   7   8    43622.53    41173.61   2114.91 o 
  -4   7   8     2870.56     3012.15    135.75 o 
  -3   7   8    13388.54    13744.18    422.82 o 
  -2   7   8       35.95       39.64     42.32 o 
  -1   7   8    34746.82    33708.58    543.02 o 
   0   7   8     1123.47     1115.84     63.85 o 
   1   7   8    13585.26    14244.41    235.61 o 
   2   7   8     5734.61     5955.03    181.06 o 
   3   7   8    35539.13    34894.37    678.09 o 
   4   7   8      113.72       27.80     50.92 o 
   5   7   8    12982.48    13694.22    538.05 o 
   6   7   8      200.59      158.34    120.53 o 
   7   7   8     3496.37     3867.63    321.01 o 
   8   7   8      148.70      155.88    106.81 o 
  -8   8   8     4219.86     3856.10    331.51 o 
  -7   8   8     9349.37    10212.67    505.03 o 
  -6   8   8     6956.88     7129.44    714.36 o 
  -5   8   8    12055.19    11591.96    374.19 o 
  -4   8   8     8087.54     8137.36    231.68 o 
  -3   8   8      845.63      843.23     78.88 o 
  -2   8   8       10.36        6.39     26.03 o 
  -1   8   8    20561.26    20504.84    461.31 o 
   0   8   8    16597.39    16824.54    251.78 o 
   1   8   8    10407.66    10484.73    229.50 o 
   2   8   8     4893.51     4608.10    228.67 o 
   3   8   8    20769.41    20158.15    590.93 o 
   4   8   8    15102.44    15960.50    552.01 o 
   5   8   8    10556.97    10792.41    477.65 o 
   6   8   8        0.85       44.49     41.97 o 
   7   8   8      762.77      509.42    121.49 o 
   8   8   8     1301.94     1102.14    238.83 o 
  -8   9   8     1877.93     1759.77    327.51 o 
  -7   9   8      178.55      323.40    121.58 o 
  -6   9   8     2845.46     3121.32    262.26 o 
  -5   9   8      101.88      139.71     87.22 o 
  -4   9   8     2891.61     2842.38    315.45 o 
  -3   9   8    27815.68    26735.68   1659.33 o 
  -2   9   8     8746.93     8415.82    261.71 o 
  -1   9   8    14722.21    15389.04    494.29 o 
   0   9   8    17164.13    17688.18    324.20 o 
   1   9   8        3.76       33.94     19.62 o 
   2   9   8     9181.12     9001.32    234.86 o 
   3   9   8     6102.59     5875.85    213.30 o 
   4   9   8    12723.24    12384.03    492.66 o 
   5   9   8    12822.52    13748.39   1060.84 o 
   6   9   8      283.24      346.26     93.47 o 
   7   9   8    15644.64    16669.23    958.44 o 
  -7  10   8     7944.73     8064.91    624.60 o 
  -6  10   8      419.14      361.42    140.49 o 
  -5  10   8     2296.85     2142.10    296.63 o 
  -4  10   8    18352.02    18040.79    881.91 o 
  -3  10   8      117.68       98.98     44.20 o 
  -2  10   8    38038.68    36902.09    909.42 o 
  -1  10   8     1686.56     1574.67    122.45 o 
   0  10   8      757.17      780.80     61.26 o 
   1  10   8    23115.43    23299.43    421.31 o 
   2  10   8      491.15      486.99     58.20 o 
   3  10   8    10064.23     9354.15    318.98 o 
   4  10   8     5032.62     4888.75    363.40 o 
   5  10   8     2057.22     1847.72    200.05 o 
   6  10   8    25940.37    24938.99    849.95 o 
   7  10   8      255.87      375.28    103.78 o 
  -7  11   8     1141.29     1235.78    178.61 o 
  -6  11   8     9532.96    10205.13    731.41 o 
  -5  11   8     2254.98     2379.32    325.05 o 
  -4  11   8      585.93      472.87    150.43 o 
  -3  11   8     1802.20     2070.82    287.91 o 
  -2  11   8     3715.39     3920.50    358.61 o 
  -1  11   8     4685.21     4744.71    233.95 o 
   0  11   8     4740.47     4786.75    218.51 o 
   1  11   8    25224.17    24709.49    393.37 o 
   2  11   8    32725.11    31097.80    704.61 o 
   3  11   8     1952.91     1875.73    126.24 o 
   4  11   8      380.10      357.90     94.80 o 
   5  11   8       31.01       35.59     51.48 o 
   6  11   8      216.14      153.62     73.86 o 
   7  11   8       51.07        0.59     32.64 o 
  -7  12   8     1653.12     1438.10    197.10 o 
  -6  12   8     9911.63    10942.78    770.15 o 
  -5  12   8     3708.39     3565.27    410.21 o 
  -4  12   8    10201.00    10500.78    698.91 o 
  -3  12   8     4283.43     4226.83    434.62 o 
  -2  12   8     3219.45     2769.67    237.08 o 
  -1  12   8       29.32       48.89     44.66 o 
   0  12   8    16550.85    16451.93    472.14 o 
   1  12   8     1193.00     1081.48     75.86 o 
   2  12   8      550.16      620.01     87.11 o 
   3  12   8       73.87      -21.13     75.99 o 
   4  12   8    18174.02    18232.84    666.44 o 
   5  12   8     6870.45     6577.12    400.53 o 
   6  12   8      504.05      495.92    111.93 o 
   7  12   8       20.89      -33.78     43.69 o 
  -6  13   8     3230.55     3335.02    424.45 o 
  -5  13   8     6658.96     7430.92    616.55 o 
  -4  13   8     8029.08     9189.71    670.53 o 
  -3  13   8      619.63      438.68    153.30 o 
  -2  13   8     3038.10     2549.28    354.03 o 
  -1  13   8      194.80      292.32    132.42 o 
   0  13   8     5942.42     5663.96    187.03 o 
   1  13   8      460.81      385.77     53.47 o 
   2  13   8     1384.14     1329.25    166.31 o 
   3  13   8    14891.21    13810.16    661.95 o 
   4  13   8    12863.47    12236.53    550.36 o 
   5  13   8      347.12      408.48    109.53 o 
   6  13   8       32.29       68.19     53.86 o 
  -6  14   8     1131.75     1050.16    250.77 o 
  -5  14   8     1782.67     1934.26    325.18 o 
  -4  14   8     3252.86     3243.04    410.27 o 
  -3  14   8      472.70      132.70     96.86 o 
  -2  14   8    16281.65    14791.03    913.07 o 
  -1  14   8    18792.54    19555.52   1044.13 o 
   0  14   8     1001.06      941.59     94.81 o 
   1  14   8     2383.43     2352.73    215.60 o 
   2  14   8     2956.09     3183.50    266.41 o 
   3  14   8       80.66       50.14     52.75 o 
   4  14   8      121.70      219.60     71.58 o 
   5  14   8      657.42      744.54    144.82 o 
   6  14   8    11002.23     9464.38    738.12 o 
  -6  15   8     5458.03     5751.37    595.81 o 
  -5  15   8       89.27      104.04    113.29 o 
  -4  15   8      271.58      451.65    170.41 o 
  -3  15   8    10524.86    11289.88    814.38 o 
  -2  15   8     3841.39     3725.02    455.03 o 
  -1  15   8     1169.23      878.65    223.74 o 
   0  15   8     3180.18     2768.87    374.76 o 
   1  15   8     6335.93     6954.91    641.22 o 
   2  15   8     7478.73     7606.52    427.65 o 
   3  15   8      160.00       29.08     45.74 o 
   4  15   8      881.00      830.04    148.45 o 
   5  15   8     2180.08     2005.13    259.77 o 
  -5  16   8       86.12      130.18    158.71 o 
  -4  16   8       23.54      -97.45     98.98 o 
  -3  16   8     1623.51     1487.06    303.54 o 
  -2  16   8       67.73      142.96     85.04 o 
  -1  16   8      441.39      459.31    159.86 o 
   0  16   8    15502.43    17832.90   1007.63 o 
   1  16   8    11645.71    11645.23    531.50 o 
   2  16   8       90.36      164.38     65.53 o 
   3  16   8     1372.07     1298.48    185.04 o 
   4  16   8       42.30       40.70     47.42 o 
   5  16   8     4138.54     3766.74    663.16 o 
  -4  17   8     5243.64     4570.48    552.03 o 
  -3  17   8      410.73      809.88    235.00 o 
  -2  17   8       50.01       30.12     62.37 o 
  -1  17   8     1811.24     1782.19    318.70 o 
   0  17   8       48.18        4.46     87.75 o 
   1  17   8      864.78     1057.11    160.14 o 
   2  17   8      920.46     1054.43    192.73 o 
   3  17   8     5563.14     5218.77    384.52 o 
   4  17   8     3190.80     2927.34    296.39 o 
  -4  18   8      157.90       91.07    115.10 o 
  -3  18   8     1804.18     1732.50    341.15 o 
  -2  18   8     2938.61     3187.26    450.33 o 
  -1  18   8     7354.19     7966.99    692.39 o 
   0  18   8       12.33      150.33    102.13 o 
   1  18   8       17.55       76.16     32.07 o 
   2  18   8      921.87      776.12    141.64 o 
   3  18   8       12.93      -36.28     45.88 o 
   4  18   8     4832.95     3645.65    339.23 o 
  -3  19   8     2617.84     2942.96    464.43 o 
  -2  19   8     3690.62     4183.79    522.01 o 
  -1  19   8     1222.55     1575.11    318.93 o 
   0  19   8     2534.23     1460.08    297.64 o 
   1  19   8       22.43       11.01     31.10 o 
   2  19   8     1916.91     1430.32    217.74 o 
   3  19   8      867.12      753.17    158.42 o 
  -1  20   8     2408.10     2059.28    363.29 o 
   0  20   8     2304.77     2189.46    379.53 o 
   1  20   8     3415.73     3298.84    304.08 o 
  -9   0   9      116.57       93.92     70.72 o 
  -7   0   9        4.80      -94.45     62.97 o 
  -5   0   9    49680.71    49954.04   1143.99 o 
  -3   0   9     5918.06     5470.97    256.84 o 
  -1   0   9     1742.68     1667.21    109.07 o 
   1   0   9        5.43       65.47     37.23 o 
   3   0   9    71794.22    70546.26   1410.37 o 
   5   0   9    26840.50    27464.70   1230.31 o 
   7   0   9     3023.26     2872.49    352.18 o 
  -9   1   9     3819.28     3716.64    276.55 o 
  -8   1   9     2642.49     2505.34    182.80 o 
  -7   1   9     2200.64     2194.88    161.32 o 
  -6   1   9     2306.82     2249.87    151.33 o 
  -5   1   9     1486.82     1549.27    116.53 o 
  -4   1   9    12346.60    12547.18    479.51 o 
  -3   1   9     8457.87     8702.19    275.77 o 
  -2   1   9    13282.79    13781.41    302.96 o 
  -1   1   9    30835.77    31531.89    756.75 o 
   0   1   9     3151.18     3144.21    105.63 o 
   1   1   9    21172.65    21551.61    326.05 o 
   2   1   9     5618.17     5738.99    219.73 o 
   3   1   9        9.11       19.11     17.10 o 
   4   1   9    16937.18    17419.94    463.67 o 
   5   1   9     2764.83     2781.92    188.49 o 
   6   1   9      189.70      172.01     80.11 o 
   7   1   9     7309.81     7164.27    397.38 o 
   8   1   9      846.13      782.77    143.93 o 
  -9   2   9      713.23      621.34    124.50 o 
  -8   2   9     2779.31     2765.48    235.06 o 
  -7   2   9    20455.82    20712.73    600.01 o 
  -6   2   9      614.37      762.81     90.19 o 
  -5   2   9       95.48       72.52     42.88 o 
  -4   2   9      123.20      273.81    236.88 o 
  -3   2   9    14413.56    14351.16    403.92 o 
  -2   2   9     5739.60     6005.73    188.53 o 
  -1   2   9     8134.65     8073.71    180.38 o 
   0   2   9     2854.50     2756.54     90.10 o 
   1   2   9    75296.83    72651.66    899.92 o 
   2   2   9     2542.84     2679.85    102.98 o 
   3   2   9     6019.93     6025.95    183.21 o 
   4   2   9       32.37       33.06     24.09 o 
   5   2   9      347.22      377.16     87.72 o 
   6   2   9        3.78       50.11     42.36 o 
   7   2   9     9159.00    10068.56    669.10 o 
   8   2   9     4106.20     3489.09    410.75 o 
  -9   3   9     1021.26      863.09    162.34 o 
  -8   3   9     5201.38     5402.89    356.52 o 
  -7   3   9      397.07      388.59     69.66 o 
  -6   3   9     2731.67     2615.97    158.61 o 
  -5   3   9      572.16      594.33     84.09 o 
  -4   3   9      927.25      896.59    122.65 o 
  -3   3   9    11014.29     9724.17    651.60 o 
  -2   3   9    45435.24    45030.98    960.45 o 
  -1   3   9    19535.74    19217.36    268.63 o 
   0   3   9      734.00      676.54     52.01 o 
   1   3   9     6585.07     6763.94    190.23 o 
   2   3   9    33004.74    32487.13    501.52 o 
   3   3   9       58.94       28.67     32.07 o 
   4   3   9      125.92      150.97     43.21 o 
   5   3   9     7047.16     7518.13    375.89 o 
   6   3   9     7467.14     8208.90    431.08 o 
   7   3   9     4583.28     4654.59    346.02 o 
   8   3   9     3106.65     2899.14    380.81 o 
  -8   4   9     6060.73     5830.22    328.51 o 
  -7   4   9       50.89       63.43     61.30 o 
  -6   4   9     1671.03     1520.75    129.78 o 
  -5   4   9    24551.99    23058.91    705.74 o 
  -4   4   9     2115.09     2280.74    187.21 o 
  -3   4   9      374.31      401.79     95.93 o 
  -2   4   9    10121.33    10173.79    283.02 o 
  -1   4   9    21871.12    21585.72    323.17 o 
   0   4   9    10337.59    10526.62    271.10 o 
   1   4   9     1787.11     1872.98     67.01 o 
   2   4   9    19712.51    20244.69    290.90 o 
   3   4   9    11007.63    11435.61    214.02 o 
   4   4   9       16.50       72.61     18.79 o 
   5   4   9     6290.06     6763.46    564.38 o 
   6   4   9     6317.29     7425.92    410.54 o 
   7   4   9     4515.02     4938.12    359.67 o 
   8   4   9     3302.22     3775.69    433.38 o 
  -8   5   9      352.08      337.58    111.35 o 
  -7   5   9     1686.58     1640.35    361.36 o 
  -6   5   9    14252.74    13865.87    452.96 o 
  -5   5   9     1583.64     1641.32    113.58 o 
  -4   5   9    39028.14    38610.29    697.49 o 
  -3   5   9     2026.12     1712.38    159.60 o 
  -2   5   9     2841.78     2777.67    100.18 o 
  -1   5   9     7257.88     7395.65    216.94 o 
   0   5   9        4.86       16.34     10.47 o 
   1   5   9      374.15      374.21     29.55 o 
   2   5   9      687.43      627.83     43.52 o 
   3   5   9     6448.99     6761.16    165.47 o 
   4   5   9    63936.40    63198.89   1291.05 o 
   5   5   9     2685.49     2339.04    206.32 o 
   6   5   9     2920.61     3182.80    287.87 o 
   7   5   9     1447.55     1620.37    394.21 o 
   8   5   9      184.80      358.79    136.68 o 
  -8   6   9     2640.83     2253.26    244.34 o 
  -7   6   9     3648.57     3634.04    295.65 o 
  -6   6   9      116.11      174.51     57.87 o 
  -5   6   9     9751.50     9243.40    338.62 o 
  -4   6   9      802.52      790.82     74.21 o 
  -3   6   9        1.65       28.85      9.60 o 
  -2   6   9    13704.38    13994.76    345.72 o 
  -1   6   9     1402.41     1667.25    102.70 o 
   0   6   9    51464.21    51039.84    676.47 o 
   1   6   9    31479.25    31831.26    387.70 o 
   2   6   9     2293.56     2387.94     97.10 o 
   3   6   9        7.53       45.34     16.21 o 
   4   6   9       51.96       48.92     29.61 o 
   5   6   9     1910.16     2013.78    193.85 o 
   6   6   9     1362.43     1348.81    243.71 o 
   7   6   9      693.48      645.05    131.41 o 
   8   6   9     8420.59     8724.63    669.42 o 
  -8   7   9    15572.75    14360.63   1377.87 o 
  -7   7   9     2897.13     3206.11    278.38 o 
  -6   7   9     6504.84     6088.54    368.50 o 
  -5   7   9      841.37      879.44     87.45 o 
  -4   7   9      262.64      241.31     38.69 o 
  -3   7   9     3938.97     3805.22    291.44 o 
  -2   7   9    16059.37    15872.43    346.07 o 
  -1   7   9     3878.53     4185.67    207.72 o 
   0   7   9    12406.64    12964.56    235.01 o 
   1   7   9     4018.68     4052.02    114.45 o 
   2   7   9    32105.85    30884.91    403.15 o 
   3   7   9     2006.35     2081.17    130.77 o 
   4   7   9      163.85      166.81     51.51 o 
   5   7   9     1774.75     1911.35    200.55 o 
   6   7   9    11884.39    12515.14    555.01 o 
   7   7   9      576.91      517.98    229.56 o 
  -8   8   9     1436.12     1240.79    184.50 o 
  -7   8   9     3139.06     3663.28    304.60 o 
  -6   8   9      201.99      205.30     72.76 o 
  -5   8   9       10.49      -10.17     38.31 o 
  -4   8   9    20305.29    21309.28    679.66 o 
  -3   8   9    13814.83    13748.15    633.08 o 
  -2   8   9    21031.11    20572.63    420.32 o 
  -1   8   9    23080.05    22952.84    495.13 o 
   0   8   9     1612.01     1674.71     83.21 o 
   1   8   9    10020.67     9876.43    210.85 o 
   2   8   9     1731.73     1710.06     93.32 o 
   3   8   9        0.35       26.90     34.19 o 
   4   8   9       35.01       97.29     59.06 o 
   5   8   9      534.47      707.98    118.38 o 
   6   8   9    11529.91    12483.40    561.99 o 
   7   8   9    12516.57    13166.72    771.91 o 
  -8   9   9       28.60      109.62     63.53 o 
  -7   9   9     7084.01     7114.37    431.75 o 
  -6   9   9     9050.68     9804.49    485.08 o 
  -5   9   9     4845.91     5536.91    481.06 o 
  -4   9   9     8626.72     9661.53    608.86 o 
  -3   9   9     4788.73     4575.73    260.14 o 
  -2   9   9    20916.81    20315.88    498.76 o 
  -1   9   9     3525.93     3329.50    204.25 o 
   0   9   9     2551.27     2491.74    116.38 o 
   1   9   9    13984.35    14244.44    282.08 o 
   2   9   9      368.75      331.51     43.29 o 
   3   9   9     3051.10     2862.26    180.15 o 
   4   9   9    20661.09    21863.91    685.63 o 
   5   9   9      213.42      175.03     65.22 o 
   6   9   9      372.72      344.25    241.55 o 
   7   9   9     2141.84     1786.69    224.84 o 
  -7  10   9      149.66       31.97    142.33 o 
  -6  10   9     8745.12     9187.93    678.98 o 
  -5  10   9    20109.07    20459.90   1000.73 o 
  -4  10   9     3161.15     3370.06    360.09 o 
  -3  10   9     4469.92     4146.66    261.14 o 
  -2  10   9     4122.75     4329.70    270.14 o 
  -1  10   9        1.35       27.47     23.85 o 
   0  10   9     5180.65     5082.66    160.76 o 
   1  10   9     3722.70     3678.29    137.83 o 
   2  10   9    14324.78    14082.97    339.90 o 
   3  10   9    12559.05    11936.84    498.81 o 
   4  10   9     8251.13     8237.95    405.23 o 
   5  10   9    22629.37    23203.24    769.62 o 
   6  10   9      152.58       94.57     69.15 o 
   7  10   9       16.85       48.28    103.02 o 
  -7  11   9      628.69      619.07    130.97 o 
  -6  11   9      417.72      446.24    152.05 o 
  -5  11   9       25.37      -31.49     76.85 o 
  -4  11   9     4616.12     5122.77    466.08 o 
  -3  11   9      294.74      157.08     91.37 o 
  -2  11   9      139.68      103.46     45.52 o 
  -1  11   9    18142.24    18104.83    917.43 o 
   0  11   9    21042.66    20812.04    420.37 o 
   1  11   9     9447.96     9246.63    264.07 o 
   2  11   9    15182.21    15600.96    785.82 o 
   3  11   9      523.61      414.19     60.47 o 
   4  11   9     5817.57     6094.84    547.16 o 
   5  11   9      642.30      785.58    141.18 o 
   6  11   9       92.45       91.74     75.10 o 
   7  11   9     2372.37     2348.85    266.67 o 
  -7  12   9     7882.89     6923.98    563.32 o 
  -6  12   9     1585.47     1390.47    277.30 o 
  -5  12   9       39.48       49.86     82.95 o 
  -4  12   9    18575.66    19517.83    995.67 o 
  -3  12   9     4048.41     4780.83    468.25 o 
  -2  12   9      298.75      331.48     88.14 o 
  -1  12   9     2842.35     2673.60    221.69 o 
   0  12   9    21071.44    20046.83    432.54 o 
   1  12   9    15982.72    14238.56    398.75 o 
   2  12   9       82.93       26.57     30.12 o 
   3  12   9     2528.54     2858.98    244.82 o 
   4  12   9     4643.13     4681.08    323.63 o 
   5  12   9      369.06      385.51    101.43 o 
   6  12   9     6745.31     6642.90    430.44 o 
  -6  13   9      883.15      915.64    229.93 o 
  -5  13   9      259.56      356.56    147.22 o 
  -4  13   9       90.15      110.46     90.58 o 
  -3  13   9    12848.67    13294.01    832.10 o 
  -2  13   9    55548.71    53469.68   1910.55 o 
  -1  13   9     2768.13     2848.81    405.93 o 
   0  13   9     1918.59     1717.23     91.76 o 
   1  13   9      610.07      545.94     62.31 o 
   2  13   9      292.06      375.75     93.75 o 
   3  13   9     4109.18     3988.49    511.50 o 
   4  13   9      580.61      589.64    119.31 o 
   5  13   9     4914.73     5252.07    369.78 o 
   6  13   9     8318.71     7807.02    478.59 o 
  -6  14   9    11588.86    11507.56    838.95 o 
  -5  14   9    10354.57    10711.60    790.12 o 
  -4  14   9      978.25     1326.30    271.10 o 
  -3  14   9      796.70      696.54    208.64 o 
  -2  14   9      320.62      309.04    146.35 o 
  -1  14   9    12438.48    13068.71    833.50 o 
   0  14   9      268.23      236.20    110.00 o 
   1  14   9        2.69       99.83     51.43 o 
   2  14   9    16892.36    17469.43    656.21 o 
   3  14   9     4520.73     4417.03    327.17 o 
   4  14   9     6165.23     5784.47    388.43 o 
   5  14   9     2127.56     2190.72    245.32 o 
   6  14   9      953.15      834.09    244.36 o 
  -5  15   9     6054.35     6025.07    608.49 o 
  -4  15   9     8767.06     9946.54    775.32 o 
  -3  15   9      173.63       87.68     59.38 o 
  -2  15   9      683.87      590.83    186.86 o 
  -1  15   9     4423.86     4624.65    493.71 o 
   0  15   9    10651.31    11400.42    771.50 o 
   1  15   9       36.84       46.20     39.94 o 
   2  15   9      584.20      693.61    127.98 o 
   3  15   9     9924.46    10041.54    515.48 o 
   4  15   9     7087.13     6520.28    426.08 o 
   5  15   9      425.04      358.73    112.04 o 
  -5  16   9      864.40      977.68    262.59 o 
  -4  16   9     8959.92     8706.75    749.04 o 
  -3  16   9     1841.11     1249.93    284.46 o 
  -2  16   9      565.83      576.84    186.98 o 
  -1  16   9      941.35     1425.45    277.29 o 
   0  16   9    13704.91    14886.96    915.17 o 
   1  16   9    12803.49    13106.77    568.23 o 
   2  16   9      619.68      494.25    109.29 o 
   3  16   9      219.77      159.76     61.05 o 
   4  16   9     1765.30     1588.31    237.83 o 
   5  16   9     1191.37      798.06    162.69 o 
  -4  17   9       18.49       45.88     88.52 o 
  -3  17   9    13814.72    13410.09    957.89 o 
  -2  17   9     8151.10     8937.39    752.82 o 
  -1  17   9     2190.51     1781.60    319.44 o 
   0  17   9       95.44      128.58     98.09 o 
   1  17   9     5164.92     5084.75    351.66 o 
   2  17   9     3490.85     3075.40    278.05 o 
   3  17   9      402.64      279.88    103.53 o 
   4  17   9     1071.67      804.05    166.44 o 
  -3  18   9    10123.23    10009.99    836.23 o 
  -2  18   9     1295.58     1157.08    280.31 o 
  -1  18   9    17605.74    19016.58   1106.78 o 
   0  18   9     1201.36     1272.33    279.62 o 
   1  18   9      271.69      129.53     67.11 o 
   2  18   9     6029.34     5546.39    386.36 o 
   3  18   9      519.71      443.24    115.07 o 
  -2  19   9     1160.07      820.61    242.15 o 
  -1  19   9     1451.33     1286.67    290.41 o 
   0  19   9       41.30        0.63     52.38 o 
   1  19   9     1825.24     1346.67    298.64 o 
   2  19   9      187.85      197.41     80.83 o 
   0  20   9     2613.86     2928.68    437.71 o 
  -8   0  10      532.86      443.42    117.23 o 
  -6   0  10      267.17      208.59     60.84 o 
  -4   0  10    13070.34    12538.57    695.34 o 
  -2   0  10     3926.60     3942.15    225.69 o 
   0   0  10    29223.86    28536.45    924.68 o 
   2   0  10     2579.47     2842.21    147.00 o 
   4   0  10     4049.80     4398.42    429.70 o 
   6   0  10        2.35      -84.45     56.30 o 
   8   0  10     7932.20     7188.30    609.28 o 
  -8   1  10       57.88       46.47     57.14 o 
  -7   1  10     2819.79     2944.86    229.23 o 
  -6   1  10     3050.90     3073.39    181.84 o 
  -5   1  10     2729.09     2782.88    163.62 o 
  -4   1  10     5405.38     5289.09    308.98 o 
  -3   1  10      317.22      243.22     54.40 o 
  -2   1  10     9668.42     9601.40    243.49 o 
  -1   1  10    39029.33    39773.44    562.09 o 
   0   1  10     2494.23     2479.60     92.93 o 
   1   1  10     3857.52     3848.25    145.89 o 
   2   1  10     1998.05     2119.62     84.39 o 
   3   1  10     3164.31     3129.14    143.83 o 
   4   1  10     8950.68     9412.48    329.36 o 
   5   1  10     7944.89     8270.68    336.72 o 
   6   1  10     2037.45     2120.85    215.29 o 
   7   1  10     5762.82     5544.51    349.04 o 
   8   1  10       87.58       92.66     66.00 o 
  -8   2  10     4000.94     4428.47    249.27 o 
  -7   2  10      473.60      513.64    102.51 o 
  -6   2  10    10770.94    10907.79    351.92 o 
  -5   2  10     6287.95     6171.50    241.25 o 
  -4   2  10     2252.83     2579.46    215.06 o 
  -3   2  10       30.57       -5.70     17.98 o 
  -2   2  10       45.70       76.25     20.30 o 
  -1   2  10      204.50      217.26     19.87 o 
   0   2  10     2520.03     2564.64    107.88 o 
   1   2  10      134.79       60.99     18.64 o 
   2   2  10    31544.01    32059.31    542.89 o 
   3   2  10     2868.59     2973.26    138.08 o 
   4   2  10      515.23      598.38     79.34 o 
   5   2  10      673.23      779.85    102.64 o 
   6   2  10     1717.76     1634.64    189.94 o 
   7   2  10      429.21      273.32     88.34 o 
   8   2  10      201.89      202.65     78.25 o 
  -8   3  10      876.11      756.64    117.93 o 
  -7   3  10    13510.99    13908.81    429.63 o 
  -6   3  10        0.45        1.54     24.21 o 
  -5   3  10     2201.70     2267.86    168.92 o 
  -4   3  10     3759.05     3798.44    376.48 o 
  -3   3  10     8616.61     8597.00    345.41 o 
  -2   3  10     9404.14     9727.01    269.92 o 
  -1   3  10     3300.44     3435.00     90.31 o 
   0   3  10     2013.14     2207.85     83.41 o 
   1   3  10    30925.90    30947.06    793.68 o 
   2   3  10        1.72       13.85     13.36 o 
   3   3  10     2884.64     2692.95    114.58 o 
   4   3  10      363.32      465.73     71.13 o 
   5   3  10    14400.74    15227.82    557.52 o 
   6   3  10     2419.27     2754.01    244.93 o 
   7   3  10      476.97      278.65     85.94 o 
   8   3  10      543.71      372.10    138.78 o 
  -8   4  10      366.73      445.59     94.65 o 
  -7   4  10     2302.50     2235.44    167.58 o 
  -6   4  10       60.85       20.19     26.13 o 
  -5   4  10     2717.50     2875.27    190.90 o 
  -4   4  10    17222.46    16705.07    557.07 o 
  -3   4  10     9093.20     9384.78    580.40 o 
  -2   4  10       95.87      128.49     28.69 o 
  -1   4  10      489.16      513.68     46.31 o 
   0   4  10     6501.90     6342.69    156.80 o 
   1   4  10     4298.25     4413.86    137.77 o 
   2   4  10     2023.65     2118.42     86.72 o 
   3   4  10     3186.27     3422.88    130.64 o 
   4   4  10    13726.00    14701.60    335.60 o 
   5   4  10     3204.67     3057.20    359.37 o 
   6   4  10      448.86      441.25    186.48 o 
   7   4  10     1246.16     1099.65    168.20 o 
   8   4  10     4886.15     4300.80    461.44 o 
  -8   5  10     1489.67     1596.83    172.55 o 
  -7   5  10      273.43      290.58     86.41 o 
  -6   5  10     1658.46     1998.18    173.01 o 
  -5   5  10     4144.22     4099.05    239.60 o 
  -4   5  10       87.40       54.38     42.13 o 
  -3   5  10     1655.71     1605.33    152.38 o 
  -2   5  10     2061.58     1957.16    132.71 o 
  -1   5  10    38242.38    38040.23    475.43 o 
   0   5  10    14814.23    14777.19    229.51 o 
   1   5  10      237.44      257.95     25.42 o 
   2   5  10     2443.16     2483.39    105.75 o 
   3   5  10      328.18      347.94     37.69 o 
   4   5  10      161.30      183.45     28.91 o 
   5   5  10     5479.87     5500.40    321.93 o 
   6   5  10     1163.00     1389.59    173.66 o 
   7   5  10     4243.89     4655.85    352.47 o 
  -8   6  10       17.05       42.66     95.22 o 
  -7   6  10        1.79       -1.55     47.91 o 
  -6   6  10     9951.81    10202.54    403.93 o 
  -5   6  10     6519.73     6302.32    250.33 o 
  -4   6  10       55.54       71.79     26.82 o 
  -3   6  10     5096.40     5081.05    155.10 o 
  -2   6  10    14288.15    14287.38    351.68 o 
  -1   6  10     4966.28     5359.64    135.53 o 
   0   6  10     7932.37     8188.69    170.75 o 
   1   6  10       24.17       34.77     16.27 o 
   2   6  10    14999.80    15440.02    313.36 o 
   3   6  10     7912.19     7744.19    185.63 o 
   4   6  10      680.98      699.42    140.94 o 
   5   6  10      375.80      352.84    105.37 o 
   6   6  10     2182.75     2250.85    225.09 o 
   7   6  10      140.89      102.93    113.78 o 
  -8   7  10      573.48      585.67    128.77 o 
  -7   7  10    12772.11    13769.07    612.13 o 
  -6   7  10     8111.03     8477.99    445.30 o 
  -5   7  10      427.72      546.78    169.96 o 
  -4   7  10      818.85     1672.13    472.32 o 
  -3   7  10     3040.61     2702.06    167.70 o 
  -2   7  10     5827.07     5480.66    214.50 o 
  -1   7  10     1773.90     1650.10    107.85 o 
   0   7  10     5509.85     5594.43    168.22 o 
   1   7  10    18682.30    19038.13    293.76 o 
   2   7  10     6672.66     6676.53    198.13 o 
   3   7  10     3066.81     3242.77    153.68 o 
   4   7  10     4011.72     4093.06    255.57 o 
   5   7  10     2494.59     2994.58    239.03 o 
   6   7  10     1455.49     1798.75    201.41 o 
   7   7  10      823.33      815.13    151.58 o 
  -8   8  10     1125.66      940.75    164.74 o 
  -7   8  10      551.48      502.39    116.18 o 
  -6   8  10      273.28      281.48     81.24 o 
  -5   8  10       61.54      -94.34     73.68 o 
  -4   8  10    29097.30    29287.33    834.04 o 
  -3   8  10    10420.75    10045.10    374.26 o 
  -2   8  10      971.36      982.53     83.32 o 
  -1   8  10     7305.31     7684.24    407.57 o 
   0   8  10        6.62        6.85     23.77 o 
   1   8  10      920.54      907.05     54.77 o 
   2   8  10     4493.87     4285.36    172.63 o 
   3   8  10     1912.20     1935.98    168.34 o 
   4   8  10    12833.23    13707.41    508.49 o 
   5   8  10     2156.89     2294.25    213.48 o 
   6   8  10     7179.98     7800.87    437.44 o 
   7   8  10     2040.00     2081.27    240.01 o 
  -7   9  10       23.93       39.57     44.52 o 
  -6   9  10      432.53      548.20    115.76 o 
  -5   9  10    11459.37    11331.98    707.11 o 
  -4   9  10     1118.93     1008.38    194.70 o 
  -3   9  10     9127.36     9100.33    541.28 o 
  -2   9  10     1575.90     1392.93    104.08 o 
  -1   9  10     5634.46     5703.31    204.23 o 
   0   9  10     7855.17     7690.85    253.63 o 
   1   9  10      305.37      296.61     37.75 o 
   2   9  10    17460.63    17540.45    864.31 o 
   3   9  10      580.69      543.74     76.87 o 
   4   9  10      975.42     1250.15    148.55 o 
   5   9  10    16933.84    17790.54    811.25 o 
   6   9  10     2988.06     2930.21    266.70 o 
   7   9  10      453.50      300.68     93.59 o 
  -7  10  10     2213.60     2054.03    236.72 o 
  -6  10  10     1004.37      975.60    224.28 o 
  -5  10  10       58.73      175.34    106.84 o 
  -4  10  10     2540.41     2420.64    307.87 o 
  -3  10  10      275.32      200.29     61.72 o 
  -2  10  10    15183.20    14197.77    569.22 o 
  -1  10  10    11741.34    10953.11    411.64 o 
   0  10  10    14738.95    14346.48    384.02 o 
   1  10  10    14051.27    13207.39    304.31 o 
   2  10  10     7170.48     7463.12    277.15 o 
   3  10  10       66.86       93.67     31.19 o 
   4  10  10      115.75      198.65     66.98 o 
   5  10  10      163.55      168.58     65.39 o 
   6  10  10     1183.72     1218.03    177.71 o 
   7  10  10      997.43      927.29    204.40 o 
  -7  11  10     5806.63     6591.54    440.14 o 
  -6  11  10     3296.98     3762.59    439.27 o 
  -5  11  10     6936.14     7785.52    609.52 o 
  -4  11  10     2759.29     3355.41    383.31 o 
  -3  11  10     7995.62     8249.80    604.78 o 
  -2  11  10        8.23       60.24     42.65 o 
  -1  11  10    13268.39    13010.73    652.95 o 
   0  11  10      723.53      654.78     57.27 o 
   1  11  10     4142.68     3956.48    194.03 o 
   2  11  10     4758.40     4366.29    249.32 o 
   3  11  10    16293.37    15691.49    872.70 o 
   4  11  10     8589.91     9012.99    449.18 o 
   5  11  10      104.96      105.82     59.74 o 
   6  11  10      177.74       37.14    293.91 o 
  -7  12  10     6780.32     6427.44    438.43 o 
  -6  12  10     4175.65     4616.05    497.69 o 
  -5  12  10     4418.34     4687.96    483.88 o 
  -4  12  10     3330.94     3526.63    404.81 o 
  -3  12  10     8662.53     8713.27    646.60 o 
  -2  12  10       66.17      126.41     56.64 o 
  -1  12  10     5963.65     6020.96    329.88 o 
   0  12  10     2032.56     1692.47    133.66 o 
   1  12  10     3856.71     3824.16    159.59 o 
   2  12  10    15546.96    15957.61    582.03 o 
   3  12  10    12286.68    12676.61    593.98 o 
   4  12  10     1592.86     1473.38    182.97 o 
   5  12  10        8.55      -36.18     50.31 o 
   6  12  10     1126.18     1013.24    165.98 o 
  -6  13  10       77.37       23.05     84.46 o 
  -5  13  10    11233.81    12809.23    843.00 o 
  -4  13  10     1294.66     1268.05    260.12 o 
  -3  13  10    21663.34    22386.44   1131.03 o 
  -2  13  10    10612.69    10104.72    731.63 o 
  -1  13  10        7.98       19.23     33.99 o 
   0  13  10       76.08       99.67     43.93 o 
   1  13  10       82.13       53.85     65.72 o 
   2  13  10      710.46      690.64    119.42 o 
   3  13  10     2812.89     2922.81    259.65 o 
   4  13  10      160.18      152.89     66.20 o 
   5  13  10    18295.05    18238.97    730.05 o 
   6  13  10     4091.17     3835.04    334.99 o 
  -6  14  10      350.70      321.27    156.23 o 
  -5  14  10       67.95      198.15    126.42 o 
  -4  14  10    13659.61    12728.38    855.34 o 
  -3  14  10      816.69      960.23    228.28 o 
  -2  14  10      156.99       92.94    115.37 o 
  -1  14  10     8208.08     8323.40    655.54 o 
   0  14  10     1751.23     2246.75    325.75 o 
   1  14  10    28310.26    29496.79    859.47 o 
   2  14  10      561.25      354.81     89.71 o 
   3  14  10     1370.93     1515.49    189.85 o 
   4  14  10    10225.89     9689.55    514.32 o 
   5  14  10     1041.23      849.91    158.49 o 
  -5  15  10     2526.46     3171.75    439.40 o 
  -4  15  10      730.49      638.76    198.46 o 
  -3  15  10     1751.47     1633.02    316.17 o 
  -2  15  10      773.92      964.68    235.27 o 
  -1  15  10    15233.23    17104.01    987.47 o 
   0  15  10    22118.56    23092.16   1143.23 o 
   1  15  10        2.86      165.85     67.67 o 
   2  15  10     2665.69     2829.29    255.16 o 
   3  15  10     4629.22     4541.16    418.11 o 
   4  15  10      949.53     1028.45    168.75 o 
   5  15  10     1146.92      754.76    238.49 o 
  -5  16  10     6060.24     4965.78    571.63 o 
  -4  16  10     2368.35     1453.63    314.60 o 
  -3  16  10     2013.63     1687.46    317.82 o 
  -2  16  10    12461.09    11974.77    863.42 o 
  -1  16  10     2974.66     2643.79    376.14 o 
   0  16  10     1626.53     1488.17    282.98 o 
   1  16  10     1054.72     1174.92    169.96 o 
   2  16  10    18260.10    18614.86    705.22 o 
   3  16  10    11817.53    10675.51    544.59 o 
   4  16  10     1641.99     1682.00    218.58 o 
  -4  17  10      422.11       78.68    110.22 o 
  -3  17  10     3940.96     4703.63    555.04 o 
  -2  17  10    12437.01    13066.80    921.21 o 
  -1  17  10       15.86      -52.42     75.93 o 
   0  17  10     6125.85     6865.00    625.72 o 
   1  17  10     1907.94     2087.62    366.29 o 
   2  17  10    10901.79    10657.88    531.89 o 
   3  17  10      182.60      167.02    127.72 o 
  -3  18  10     1968.26     2022.57    373.75 o 
  -2  18  10     4284.64     4495.52    535.50 o 
  -1  18  10       83.06       95.31     71.40 o 
   0  18  10      189.20      439.54    162.87 o 
   1  18  10     1900.90     2084.44    369.23 o 
   2  18  10        5.64      -15.43     41.57 o 
   3  18  10     2018.66     2053.44    389.30 o 
  -2  19  10       83.38      401.80    167.65 o 
  -1  19  10      510.10      178.37    117.13 o 
   0  19  10    25041.98    25361.84    950.65 o 
   1  19  10      289.32      241.95    131.87 o 
  -7   0  11     8924.33     9557.91    499.62 o 
  -5   0  11      302.55      408.44     86.12 o 
  -3   0  11   149053.56   141224.64   2320.46 o 
  -1   0  11    30623.67    30199.78    587.96 o 
   1   0  11    10664.94    10145.84    540.14 o 
   3   0  11     8793.18     8806.36    588.90 o 
   5   0  11    44340.29    46048.76   1106.71 o 
   7   0  11    20326.42    20130.29    993.60 o 
  -8   1  11      174.44       94.64     50.48 o 
  -7   1  11    14303.90    15163.56    454.05 o 
  -6   1  11     3044.13     3184.80    216.54 o 
  -5   1  11    25338.11    25765.52    542.37 o 
  -4   1  11    15339.70    15143.99    565.08 o 
  -3   1  11    13905.28    14076.55    406.06 o 
  -2   1  11     8649.16     8927.63    280.35 o 
  -1   1  11     2134.64     2208.79    145.06 o 
   0   1  11    12215.83    11847.50    514.38 o 
   1   1  11    49271.44    47823.78    724.69 o 
   2   1  11     6466.92     6580.36    130.70 o 
   3   1  11    50378.94    51218.56   1432.06 o 
   4   1  11       88.62      121.91     44.20 o 
   5   1  11    13604.32    14624.01    464.90 o 
   6   1  11     9152.04     8972.62    411.91 o 
   7   1  11       34.82      129.44    129.63 o 
  -8   2  11     4377.68     4342.81    255.36 o 
  -7   2  11        0.10       28.63     39.17 o 
  -6   2  11     3412.31     3568.08    198.80 o 
  -5   2  11    11558.73    11588.55    343.04 o 
  -4   2  11    10304.33    10230.30    455.95 o 
  -3   2  11     3496.61     3452.02    203.75 o 
  -2   2  11      335.96      370.98     44.38 o 
  -1   2  11    97612.73    94087.45   1088.25 o 
   0   2  11     4871.05     5012.85    160.09 o 
   1   2  11    19567.40    20126.37    680.78 o 
   2   2  11    16050.26    16123.76    323.61 o 
   3   2  11    19758.55    19681.42    454.17 o 
   4   2  11     9881.82    10050.86    341.57 o 
   5   2  11      838.82      870.64    106.25 o 
   6   2  11      656.94      840.02    136.12 o 
   7   2  11     8161.78     8346.46    417.47 o 
  -8   3  11     3987.21     4219.59    247.46 o 
  -7   3  11     9440.89    10129.79    367.40 o 
  -6   3  11     3328.87     3544.52    199.12 o 
  -5   3  11    27752.99    27813.26    571.15 o 
  -4   3  11     2007.17     2059.05    287.60 o 
  -3   3  11     4132.79     4098.70    181.97 o 
  -2   3  11    25931.91    26647.39    441.02 o 
  -1   3  11     8557.32     8892.88    207.91 o 
   0   3  11    55638.30    55023.85    729.99 o 
   1   3  11    14838.94    14961.53    458.11 o 
   2   3  11     3162.37     3122.03    109.79 o 
   3   3  11    15930.83    16224.36    338.18 o 
   4   3  11     4921.58     4841.42    334.20 o 
   5   3  11     6870.58     7832.53    387.80 o 
   6   3  11      624.89      744.93    128.26 o 
   7   3  11       72.37      137.43     93.76 o 
  -8   4  11     2457.50     2333.21    187.57 o 
  -7   4  11     4848.50     5017.66    255.30 o 
  -6   4  11    14889.25    15535.41    436.82 o 
  -5   4  11       71.33       31.07     40.07 o 
  -4   4  11    22768.01    23017.63    922.66 o 
  -3   4  11    37632.72    35853.40   1307.57 o 
  -2   4  11        0.03       28.97     16.26 o 
  -1   4  11      586.74      578.70     34.70 o 
   0   4  11     8626.21     8997.21    194.18 o 
   1   4  11     1002.23     1111.16     76.89 o 
   2   4  11    29663.67    29716.95    420.30 o 
   3   4  11     8917.36     9327.90    260.09 o 
   4   4  11    29058.91    28999.03    483.51 o 
   5   4  11    14110.17    16107.98    577.77 o 
   6   4  11     1267.58     1435.04    180.20 o 
   7   4  11     2786.68     3034.91    282.23 o 
  -8   5  11      745.91      608.48    108.23 o 
  -7   5  11     3679.52     3725.02    256.42 o 
  -6   5  11     9654.01    10126.25    406.36 o 
  -5   5  11      601.64      629.76     71.65 o 
  -4   5  11    27809.48    28499.94    930.53 o 
  -3   5  11     1583.47     1411.31    143.77 o 
  -2   5  11    55142.79    53625.98    725.24 o 
  -1   5  11        2.57       28.81     11.15 o 
   0   5  11    11313.03    11697.02    236.34 o 
   1   5  11     3835.90     3869.14    147.96 o 
   2   5  11    29067.52    28084.44    414.68 o 
   3   5  11      812.59      937.42     67.08 o 
   4   5  11     6237.08     6012.04    308.92 o 
   5   5  11       23.20      -68.67     50.54 o 
   6   5  11    53785.43    56677.16   2241.58 o 
   7   5  11      635.40      582.46    143.73 o 
  -8   6  11     5738.06     5892.79    343.46 o 
  -7   6  11     1162.35     1121.02    141.23 o 
  -6   6  11    17775.89    17882.42    618.53 o 
  -5   6  11       39.02       45.47     69.19 o 
  -4   6  11    14845.68    14895.67    362.70 o 
  -3   6  11     9973.13     9769.14    234.27 o 
  -2   6  11     3321.73     3355.26    106.04 o 
  -1   6  11     9461.61     9756.52    229.65 o 
   0   6  11    18747.38    18613.46    225.70 o 
   1   6  11     3868.38     3878.37    152.54 o 
   2   6  11    47855.78    46924.21    753.27 o 
   3   6  11     9119.91     9052.22    227.44 o 
   4   6  11    12085.28    12856.88    465.99 o 
   5   6  11     2879.89     3115.45    239.80 o 
   6   6  11     1969.26     1980.46    210.71 o 
   7   6  11      149.81       23.07    130.53 o 
  -8   7  11     9482.40     9042.10    528.23 o 
  -7   7  11     4051.78     4142.13    474.29 o 
  -6   7  11     4428.38     4697.24    277.24 o 
  -5   7  11      472.65      563.93    108.97 o 
  -4   7  11     1005.42     1304.81    301.25 o 
  -3   7  11       71.98       37.85     21.96 o 
  -2   7  11    22768.18    21422.41    544.55 o 
  -1   7  11      202.18      232.08     38.43 o 
   0   7  11    70701.13    68092.50    981.61 o 
   1   7  11     4424.44     4392.40    133.98 o 
   2   7  11     1006.75      926.93     98.20 o 
   3   7  11      203.10      219.19     33.46 o 
   4   7  11     9378.04     9969.66    460.85 o 
   5   7  11     1021.53      982.55    162.16 o 
   6   7  11      796.38      777.68    133.28 o 
   7   7  11      311.71      358.34    106.26 o 
  -7   8  11      557.22      431.99    116.25 o 
  -6   8  11    21814.21    22386.20    786.88 o 
  -5   8  11     1375.03     1386.00    199.67 o 
  -4   8  11    15817.37    15912.33    588.84 o 
  -3   8  11      597.03      547.63     74.24 o 
  -2   8  11      261.54      297.72     46.05 o 
  -1   8  11    22435.22    21874.05    550.24 o 
   0   8  11     6584.93     6627.03    216.84 o 
   1   8  11     8703.67     8634.41    204.38 o 
   2   8  11    10760.19    10780.72    430.45 o 
   3   8  11     6106.36     6230.66    308.79 o 
   4   8  11    31779.31    32881.89    863.32 o 
   5   8  11      167.91      444.99    126.46 o 
   6   8  11      948.24      911.47    148.19 o 
  -7   9  11     2180.94     2099.43    296.73 o 
  -6   9  11     5591.03     6498.57    407.39 o 
  -5   9  11    10238.85    10844.41    696.62 o 
  -4   9  11    15945.28    16075.69    763.42 o 
  -3   9  11     2622.85     2058.15    266.36 o 
  -2   9  11    22241.98    20868.47    786.63 o 
  -1   9  11     3028.25     3255.33    218.15 o 
   0   9  11        1.19       44.61     19.53 o 
   1   9  11     1199.22     1249.87     66.70 o 
   2   9  11    13352.57    13909.16    478.76 o 
   3   9  11    14842.30    15767.82    546.27 o 
   4   9  11      522.01      564.18    103.16 o 
   5   9  11     2032.27     2363.00    223.96 o 
   6   9  11    16454.96    16944.84   1107.56 o 
  -7  10  11     2949.01     3052.57    295.15 o 
  -6  10  11     1944.38     2467.39    346.39 o 
  -5  10  11       24.32      -44.88     99.29 o 
  -4  10  11      960.91      747.19    179.41 o 
  -3  10  11    32994.41    30106.51   3788.24 o 
  -2  10  11    10049.96     8873.52    493.71 o 
  -1  10  11     4522.46     4646.45    381.78 o 
   0  10  11     3026.21     2886.86    274.37 o 
   1  10  11     3832.10     3482.21    139.60 o 
   2  10  11    18419.58    19335.98    597.32 o 
   3  10  11     4175.82     4056.49    271.42 o 
   4  10  11      208.25      130.76     56.66 o 
   5  10  11    16357.55    16951.09    645.66 o 
   6  10  11     1338.44     1173.84    299.82 o 
  -7  11  11     8525.97     8013.66    552.56 o 
  -6  11  11     3236.13     2850.01    387.46 o 
  -5  11  11     3783.93     4153.81    441.36 o 
  -4  11  11      718.14     1138.06    228.02 o 
  -3  11  11     3192.32     3361.33    383.40 o 
  -2  11  11     1289.38     1125.64    146.79 o 
  -1  11  11      142.90      207.40     56.08 o 
   0  11  11    27868.85    25592.26   2225.82 o 
   1  11  11    17626.98    16541.25    976.82 o 
   2  11  11     2446.62     2256.17    203.25 o 
   3  11  11    10874.24    11037.30    483.48 o 
   4  11  11      219.24      214.79     66.94 o 
   5  11  11     1359.07     1361.46    213.06 o 
   6  11  11      271.90      198.22    137.89 o 
  -6  12  11       42.34       19.46     72.62 o 
  -5  12  11     5035.78     5802.74    544.89 o 
  -4  12  11     3241.49     3834.07    434.13 o 
  -3  12  11      951.64      836.95    201.24 o 
  -2  12  11     3369.05     2827.48    267.01 o 
  -1  12  11    21042.92    21602.93   2308.68 o 
   0  12  11      855.92      870.41    116.52 o 
   1  12  11     5923.97     5811.96    246.16 o 
   2  12  11      876.43      774.49    118.87 o 
   3  12  11     6521.27     6832.24    682.04 o 
   4  12  11     3458.86     3028.55    629.23 o 
   5  12  11      242.12      148.81     61.54 o 
  -6  13  11     1761.66     1524.41    292.71 o 
  -5  13  11    14193.30    14028.74    900.99 o 
  -4  13  11     1536.45     1863.86    315.14 o 
  -3  13  11      906.14      756.18    201.81 o 
  -2  13  11       42.61       -6.67     61.59 o 
  -1  13  11     3588.02     3775.86    416.69 o 
   0  13  11     8906.00     9607.41    661.51 o 
   1  13  11     1654.09     2003.79    326.48 o 
   2  13  11     2973.27     3023.33    243.64 o 
   3  13  11    11920.18    11758.96    713.02 o 
   4  13  11      897.82      843.63    332.39 o 
   5  13  11     7536.98     7342.24    750.78 o 
  -6  14  11     2053.30     1953.45    351.28 o 
  -5  14  11        4.46       21.89    108.87 o 
  -4  14  11     3208.67     3437.42    442.65 o 
  -3  14  11    13591.60    13824.95    907.50 o 
  -2  14  11     2369.21     2295.22    354.34 o 
  -1  14  11     2021.59     2167.25    330.69 o 
   0  14  11      157.29       76.23     69.47 o 
   1  14  11     1116.98     1030.59    245.74 o 
   2  14  11       82.12       83.27     74.11 o 
   3  14  11     3204.91     3336.16    283.37 o 
   4  14  11     5547.45     5303.36    443.36 o 
   5  14  11     7777.83     6613.99    726.93 o 
  -5  15  11        0.44        8.38    103.76 o 
  -4  15  11     5179.15     5031.59    558.95 o 
  -3  15  11     1668.33     2471.75    406.88 o 
  -2  15  11     5706.00     6834.46    629.71 o 
  -1  15  11     1118.01     1455.00    274.18 o 
   0  15  11      130.96      133.61    100.48 o 
   1  15  11    10071.88    10848.30    818.96 o 
   2  15  11     4053.54     3987.72    298.43 o 
   3  15  11     2381.44     2514.38    251.01 o 
   4  15  11      395.01      528.49    211.51 o 
  -4  16  11      740.11      865.94    244.02 o 
  -3  16  11       42.55      363.54    176.93 o 
  -2  16  11     3994.13     4508.69    514.40 o 
  -1  16  11     6219.69     5593.70    554.91 o 
   0  16  11     2577.05     2611.33    368.80 o 
   1  16  11     3134.02     2771.82    417.61 o 
   2  16  11     8024.81     7693.19    432.34 o 
   3  16  11     2478.26     2854.29    450.30 o 
   4  16  11       77.35      110.21     93.78 o 
  -4  17  11        9.31      -69.66    100.58 o 
  -3  17  11      157.96      165.06    132.97 o 
  -2  17  11     1599.06     2135.87    361.88 o 
  -1  17  11      853.50      981.24    240.13 o 
   0  17  11    10091.85    10225.68    562.03 o 
   1  17  11     1425.09     1453.08    311.19 o 
   2  17  11      726.77     1097.55    274.00 o 
   3  17  11      458.67      319.41    142.72 o 
  -3  18  11     1417.58     1151.73    288.51 o 
  -2  18  11     1469.26     1636.13    322.84 o 
  -1  18  11      352.47      342.79    159.40 o 
   0  18  11       87.05      258.08    188.27 o 
   1  18  11       52.15      173.68    125.51 o 
   2  18  11      121.45       98.18    110.12 o 
  -1  19  11     3238.53     3425.06    462.11 o 
  -8   0  12     1647.87     1445.95    297.86 o 
  -6   0  12    12529.33    12946.51    557.62 o 
  -4   0  12     6326.68     5474.36    475.55 o 
  -2   0  12      169.49      151.50     44.83 o 
   0   0  12     7811.86     8003.07    462.03 o 
   2   0  12     8096.92     8448.68    198.24 o 
   4   0  12    22528.63    23936.66   1824.18 o 
   6   0  12      702.91      553.00    106.10 o 
  -8   1  12      869.62      945.73    121.57 o 
  -7   1  12      163.13      113.94     41.84 o 
  -6   1  12     2339.29     2465.71    198.52 o 
  -5   1  12    12483.09    12951.10    367.34 o 
  -4   1  12        9.83       15.54     36.82 o 
  -3   1  12     4243.32     4156.19    197.48 o 
  -2   1  12      504.12      504.16     61.89 o 
  -1   1  12       55.70       54.37     19.11 o 
   0   1  12    25927.58    25297.20    696.91 o 
   1   1  12    14966.64    14939.80    492.50 o 
   2   1  12     5559.65     5602.49    157.34 o 
   3   1  12    11642.51    12512.49    331.55 o 
   4   1  12       80.11       95.28     36.35 o 
   5   1  12        1.18       31.31     28.53 o 
   6   1  12      994.07     1046.30    105.34 o 
   7   1  12      553.45      495.33    103.21 o 
  -8   2  12     3901.34     3814.58    258.10 o 
  -7   2  12      938.23      809.32    104.12 o 
  -6   2  12        2.18        0.69     32.15 o 
  -5   2  12       60.73      -18.03     41.99 o 
  -4   2  12      757.53      598.38    113.51 o 
  -3   2  12      126.25       13.21     22.99 o 
  -2   2  12    25013.45    25326.90    403.00 o 
  -1   2  12    10892.95    11103.19    285.62 o 
   0   2  12     2882.58     2949.37    119.08 o 
   1   2  12     2598.44     2676.71    118.73 o 
   2   2  12     6545.60     6429.29    208.92 o 
   3   2  12     1893.44     1943.41    101.61 o 
   4   2  12      135.64      111.52     34.98 o 
   5   2  12       12.95       14.47     25.43 o 
   6   2  12     9804.41    11095.84    644.08 o 
   7   2  12      105.22       61.85     55.61 o 
  -8   3  12     1484.45     1242.64    137.12 o 
  -7   3  12     1470.47     1304.98    132.12 o 
  -6   3  12      169.57      142.83     77.74 o 
  -5   3  12     1325.67     1140.89    105.69 o 
  -4   3  12      674.76      656.84    109.36 o 
  -3   3  12    29312.67    30135.13    712.46 o 
  -2   3  12     9154.64     9294.26    213.65 o 
  -1   3  12     2609.13     2659.94    209.32 o 
   0   3  12     3547.17     3533.97    130.80 o 
   1   3  12     8131.87     8418.19    248.91 o 
   2   3  12     2603.66     2499.60    130.83 o 
   3   3  12     1136.24     1143.48     77.62 o 
   4   3  12      408.44      404.83     54.89 o 
   5   3  12     4037.70     4592.50    290.24 o 
   6   3  12     1323.09     1306.15    168.77 o 
   7   3  12    10726.44    10047.80    867.87 o 
  -8   4  12      694.38      575.20     93.25 o 
  -7   4  12     5405.38     5191.38    263.29 o 
  -6   4  12     3804.37     3986.03    214.29 o 
  -5   4  12     1622.74     1489.93    121.72 o 
  -4   4  12     4409.95     4938.36    292.28 o 
  -3   4  12     1158.72     1343.43    131.37 o 
  -2   4  12     4337.95     4452.17    113.40 o 
  -1   4  12     3207.44     3129.96    122.85 o 
   0   4  12      589.52      527.83     51.78 o 
   1   4  12    15643.93    15964.87    433.66 o 
   2   4  12     3377.27     3645.53    140.84 o 
   3   4  12     4117.75     4073.70    134.86 o 
   4   4  12    13720.40    14552.53    321.59 o 
   5   4  12       85.21      134.99    106.72 o 
   6   4  12     3739.29     3725.71    289.21 o 
   7   4  12       20.30      -89.64    104.32 o 
  -8   5  12      325.30      198.33     68.81 o 
  -7   5  12      165.83      135.90     53.83 o 
  -6   5  12     2136.32     2472.32    198.47 o 
  -5   5  12    20420.44    22024.13    600.76 o 
  -4   5  12        6.96        6.08     30.50 o 
  -3   5  12       63.79       99.71     35.75 o 
  -2   5  12     5639.62     5438.56    179.02 o 
  -1   5  12     3013.91     2909.03     70.82 o 
   0   5  12     2174.29     2158.60    109.88 o 
   1   5  12     3907.55     4270.67    165.16 o 
   2   5  12      177.44      140.18     32.49 o 
   3   5  12    27954.38    28644.34    531.04 o 
   4   5  12     2522.89     2447.60    111.74 o 
   5   5  12     4326.58     4224.84    276.29 o 
   6   5  12     1131.78     1047.61    151.19 o 
  -8   6  12    11659.28    10575.18    659.34 o 
  -7   6  12     1328.57     1479.58    165.24 o 
  -6   6  12     1245.28     1026.56    130.60 o 
  -5   6  12      941.72     1077.06    150.39 o 
  -4   6  12       35.29       23.16     25.52 o 
  -3   6  12      734.48      684.57     50.51 o 
  -2   6  12     1235.20     1274.29     68.70 o 
  -1   6  12     7475.87     7706.34    173.95 o 
   0   6  12    26339.11    25928.81    385.79 o 
   1   6  12     2809.03     2574.09    127.49 o 
   2   6  12     7102.37     7428.01    223.29 o 
   3   6  12     1037.54     1046.55     73.46 o 
   4   6  12     2033.22     2374.08    185.63 o 
   5   6  12     1221.42     1301.83    152.22 o 
   6   6  12     1252.17     1276.72    168.62 o 
  -7   7  12     1095.34     1204.07    182.65 o 
  -6   7  12     1015.76     1202.05    139.22 o 
  -5   7  12      729.47      789.95    131.59 o 
  -4   7  12     7585.15     7686.45    461.97 o 
  -3   7  12    12203.82    11489.30    696.48 o 
  -2   7  12      463.21      415.66     57.07 o 
  -1   7  12      417.30      418.46     50.78 o 
   0   7  12     2109.87     2193.67     94.78 o 
   1   7  12    17993.73    17624.14    512.61 o 
   2   7  12      491.55      535.45     54.03 o 
   3   7  12     1330.94     1310.36     98.18 o 
   4   7  12     4470.88     4934.73    278.27 o 
   5   7  12     2820.91     3158.49    637.83 o 
   6   7  12     5249.19     6374.93    680.71 o 
  -7   8  12     1770.67     1666.90    216.78 o 
  -6   8  12     3507.20     3729.34    307.32 o 
  -5   8  12     1196.18     1156.65    161.39 o 
  -4   8  12       77.47       78.29     47.58 o 
  -3   8  12     5743.04     5285.49    292.13 o 
  -2   8  12    34336.16    30909.81    779.80 o 
  -1   8  12     2583.99     2587.79    190.79 o 
   0   8  12       98.60      128.23     27.01 o 
   1   8  12     4888.80     4924.05    158.07 o 
   2   8  12      904.40      866.15     71.09 o 
   3   8  12      278.85      268.56     64.45 o 
   4   8  12     2169.77     2274.82    192.19 o 
   5   8  12     3908.51     4548.36    304.07 o 
   6   8  12    10879.62    11875.96    955.75 o 
  -7   9  12     1323.41     1216.99    193.38 o 
  -6   9  12     6339.54     6653.16    421.28 o 
  -5   9  12    12456.53    13848.07    804.10 o 
  -4   9  12     1623.70     1706.42    190.37 o 
  -3   9  12      493.54      489.65     96.84 o 
  -2   9  12     2100.08     2033.06    147.19 o 
  -1   9  12     4204.19     4284.95    250.69 o 
   0   9  12        4.72       31.19     20.62 o 
   1   9  12      576.49      380.72     70.82 o 
   2   9  12    20054.34    21453.22    604.46 o 
   3   9  12    13398.73    14225.21   1079.22 o 
   4   9  12     5748.14     6154.50    412.78 o 
   5   9  12       36.80        4.85     66.30 o 
   6   9  12       57.91      -48.79     77.79 o 
  -7  10  12      852.86      865.88    160.55 o 
  -6  10  12     1555.42     1586.25    282.90 o 
  -5  10  12     1783.04     1874.98    290.52 o 
  -4  10  12     6497.12     6053.87    512.73 o 
  -3  10  12     6508.29     6359.40    284.74 o 
  -2  10  12      677.18      502.11     78.95 o 
  -1  10  12    14118.97    14157.39    392.33 o 
   0  10  12    17587.27    16640.21   1368.56 o 
   1  10  12      792.31      702.02     94.56 o 
   2  10  12      128.76      113.75     88.93 o 
   3  10  12     3216.08     3186.16    239.61 o 
   4  10  12     6952.95     7284.76    386.35 o 
   5  10  12     1760.43     1483.21    318.99 o 
  -6  11  12      161.95      -21.54    113.79 o 
  -5  11  12      645.94      596.98    175.51 o 
  -4  11  12     7135.30     7298.96    583.16 o 
  -3  11  12      338.49      401.53    138.68 o 
  -2  11  12      168.05      157.40     64.95 o 
  -1  11  12    10300.90    10137.29    684.61 o 
   0  11  12     5285.99     5667.46    830.10 o 
   1  11  12    24026.78    25353.52   1227.96 o 
   2  11  12      877.85      879.31    117.24 o 
   3  11  12      533.00      468.00     95.32 o 
   4  11  12     4269.87     4167.50    526.52 o 
   5  11  12       82.43       18.79     80.23 o 
  -6  12  12      588.35      499.02    178.77 o 
  -5  12  12    10269.50    11134.80    775.96 o 
  -4  12  12     1435.32     1178.32    248.25 o 
  -3  12  12    17873.27    16594.38    947.38 o 
  -2  12  12    11465.02    12359.18    800.65 o 
  -1  12  12       26.17     -131.44     88.59 o 
   0  12  12     1392.04     1538.71    250.54 o 
   1  12  12      358.45      375.99    149.23 o 
   2  12  12       73.77      107.86     53.15 o 
   3  12  12     4787.18     4448.06    304.43 o 
   4  12  12       10.27      -56.72     98.71 o 
   5  12  12    10435.07    10826.83    923.37 o 
  -6  13  12     2598.08     2136.98    357.67 o 
  -5  13  12     4636.66     4622.49    506.61 o 
  -4  13  12     5399.54     5524.37    549.60 o 
  -3  13  12    11398.04    10654.34    777.68 o 
  -2  13  12     2155.22     1863.24    311.63 o 
  -1  13  12    13482.05    13974.10    834.34 o 
   0  13  12      523.54      697.54    171.90 o 
   1  13  12     2192.20     2328.27    364.50 o 
   2  13  12     3588.11     3739.39    266.65 o 
   3  13  12     6843.70     6218.82    641.69 o 
   4  13  12      986.34     1169.55    282.82 o 
  -5  14  12     4062.29     3600.85    465.19 o 
  -4  14  12     1198.85      925.55    236.06 o 
  -3  14  12     4769.82     4262.01    494.74 o 
  -2  14  12     1874.83     1945.43    319.92 o 
  -1  14  12     5952.46     6598.03    572.85 o 
   0  14  12      147.77      354.15    102.52 o 
   1  14  12     6641.73     6697.34    636.67 o 
   2  14  12     3269.12     3702.79    482.63 o 
   3  14  12    10962.32    10731.29    871.29 o 
   4  14  12    10939.80    11384.75    936.38 o 
  -5  15  12      141.60      142.76    126.70 o 
  -4  15  12     1069.41     1026.08    258.31 o 
  -3  15  12       17.00       11.78     73.95 o 
  -2  15  12     7671.57     7178.98    644.65 o 
  -1  15  12     7359.67     7400.94    629.54 o 
   0  15  12     5580.10     5374.00    383.26 o 
   1  15  12    15385.54    17807.53   1089.31 o 
   2  15  12     3276.83     3547.13    483.47 o 
   3  15  12      652.62      551.22    204.67 o 
  -4  16  12      106.50      108.54    107.52 o 
  -3  16  12     4689.50     4354.50    536.40 o 
  -2  16  12      119.12       11.93     68.50 o 
  -1  16  12     1737.46     1592.96    298.97 o 
   0  16  12    18837.00    19537.64   1667.27 o 
   1  16  12      281.04      280.41    148.60 o 
   2  16  12     7212.84     7212.52    711.13 o 
   3  16  12      507.54      428.53    183.94 o 
  -3  17  12     1628.33     1341.00    299.03 o 
  -2  17  12     2492.11     2500.37    387.96 o 
  -1  17  12     4622.53     4118.65    484.91 o 
   0  17  12      397.30      469.95    178.60 o 
   1  17  12       75.09      184.19    134.61 o 
   2  17  12      134.56     -184.80    128.47 o 
  -2  18  12    17445.25    16304.19   1052.03 o 
  -1  18  12      873.02      691.78    205.43 o 
  -7   0  13      595.61      681.23    129.30 o 
  -5   0  13    22564.68    24378.62   1072.47 o 
  -3   0  13     4158.56     4254.25    350.50 o 
  -1   0  13    21755.53    21763.47    836.70 o 
   1   0  13     2113.90     2038.74    247.45 o 
   3   0  13    30198.56    30725.03    691.74 o 
   5   0  13    11809.85    12709.69    511.01 o 
  -8   1  13      888.27      854.63    115.77 o 
  -7   1  13      134.16      122.54     41.23 o 
  -6   1  13     2083.13     2269.70    161.90 o 
  -5   1  13     2543.17     2446.78    153.90 o 
  -4   1  13      242.76      273.95    132.08 o 
  -3   1  13     7871.31     8308.90    270.28 o 
  -2   1  13     6271.17     6757.68    194.68 o 
  -1   1  13    10310.62    10653.71    248.68 o 
   0   1  13      239.22      218.85     58.40 o 
   1   1  13     2308.33     2120.36    178.94 o 
   2   1  13     2238.84     2483.37    123.37 o 
   3   1  13      912.46      902.28     55.94 o 
   4   1  13     8686.41     9299.93    271.02 o 
   5   1  13     5409.90     6034.53    240.70 o 
   6   1  13     1184.28     1174.34    140.29 o 
  -8   2  13      440.35      300.13     85.64 o 
  -7   2  13    20338.58    20674.76    555.91 o 
  -6   2  13     1358.61     1320.67    122.80 o 
  -5   2  13      144.26       96.73     33.59 o 
  -4   2  13     8447.81     9108.77    454.93 o 
  -3   2  13      860.26      890.91    103.68 o 
  -2   2  13     3807.49     3774.93    125.27 o 
  -1   2  13     5782.19     5893.19    176.94 o 
   0   2  13     4187.87     4024.71    138.30 o 
   1   2  13    36731.45    36884.26    617.57 o 
   2   2  13     4352.96     4532.21    188.58 o 
   3   2  13     5463.23     5502.08    252.21 o 
   4   2  13      239.83      192.85     62.14 o 
   5   2  13      151.49      145.85     42.52 o 
   6   2  13     1332.57     1323.98    173.61 o 
  -8   3  13     7995.33     7451.13    390.58 o 
  -7   3  13      303.61      381.39     73.01 o 
  -6   3  13     3864.68     4023.87    215.62 o 
  -5   3  13     1393.35     1373.29    115.42 o 
  -4   3  13     4459.95     4931.80    247.75 o 
  -3   3  13    11890.42    11688.72    408.94 o 
  -2   3  13     6847.00     7007.83    179.02 o 
  -1   3  13     5960.57     6323.20    181.54 o 
   0   3  13    19845.88    18867.51    355.16 o 
   1   3  13     6388.92     6374.12    278.55 o 
   2   3  13    20130.58    19928.70    410.84 o 
   3   3  13      830.24      898.53     66.31 o 
   4   3  13     3491.39     3629.77    192.05 o 
   5   3  13     4415.86     5155.83    434.45 o 
   6   3  13      604.27      479.92    174.59 o 
  -7   4  13      234.96      284.76     63.19 o 
  -6   4  13     1464.69     1511.40    181.38 o 
  -5   4  13    22340.07    23004.25    523.57 o 
  -4   4  13     7543.29     7269.50    364.09 o 
  -3   4  13       56.53       96.03     30.51 o 
  -2   4  13    10541.73    11003.67    202.59 o 
  -1   4  13     7677.30     7544.30    201.64 o 
   0   4  13     3289.51     3244.52    133.99 o 
   1   4  13     2752.59     2748.28    126.75 o 
   2   4  13     1513.14     1564.70    116.75 o 
   3   4  13     3553.90     3507.61    128.50 o 
   4   4  13     4378.82     4246.62    164.09 o 
   5   4  13    19135.65    19170.19    630.63 o 
   6   4  13     5182.05     5470.84    615.68 o 
  -7   5  13      471.30      461.71     83.00 o 
  -6   5  13     8654.08     8373.23    321.89 o 
  -5   5  13      570.74      479.92     71.74 o 
  -4   5  13    15444.05    15779.79    568.06 o 
  -3   5  13      360.35      372.77     48.65 o 
  -2   5  13    14876.84    14557.95    344.85 o 
  -1   5  13     5798.05     5832.43    245.77 o 
   0   5  13     6264.56     6004.82    195.31 o 
   1   5  13     7008.43     7232.17    249.81 o 
   2   5  13     3898.23     3851.36    151.89 o 
   3   5  13     1385.99     1288.09    106.74 o 
   4   5  13    19050.46    20269.47    991.81 o 
   5   5  13      156.53       28.28     44.51 o 
   6   5  13      386.74      724.46    235.21 o 
  -7   6  13     3115.58     3076.19    207.82 o 
  -6   6  13     2912.66     2854.93    219.35 o 
  -5   6  13      679.51      738.63    155.39 o 
  -4   6  13     2296.98     2327.47    195.98 o 
  -3   6  13     5253.74     5289.28    181.41 o 
  -2   6  13    16001.21    15503.86    405.03 o 
  -1   6  13    19411.54    20015.92    429.51 o 
   0   6  13     8224.17     8626.16    242.46 o 
   1   6  13     9181.53     9230.32    260.49 o 
   2   6  13      450.78      532.01     54.88 o 
   3   6  13     1272.14     1282.20     83.65 o 
   4   6  13    10595.92    10822.68    576.00 o 
   5   6  13      300.69      164.48    117.65 o 
   6   6  13     1458.85     2022.93    383.52 o 
  -7   7  13     2638.35     2252.36    210.19 o 
  -6   7  13     6322.10     6582.42    410.60 o 
  -5   7  13     3841.67     4009.90    299.80 o 
  -4   7  13      430.86      386.26     91.82 o 
  -3   7  13       11.24        8.17     21.38 o 
  -2   7  13     4942.58     4701.60    201.63 o 
  -1   7  13      675.28      576.85     61.04 o 
   0   7  13    12116.48    11703.10    487.77 o 
   1   7  13     1977.93     2107.17    144.30 o 
   2   7  13    27946.25    27242.26    619.31 o 
   3   7  13     9328.40     9171.08    265.98 o 
   4   7  13     1393.11     1407.72    289.96 o 
   5   7  13       66.72       84.34     88.99 o 
   6   7  13     1264.10     1002.98    277.31 o 
  -7   8  13     2895.91     2645.61    317.08 o 
  -6   8  13      640.60      606.85    107.18 o 
  -5   8  13     3413.22     3546.15    285.86 o 
  -4   8  13     9720.44     9393.82    452.36 o 
  -3   8  13     2682.07     2562.11    237.61 o 
  -2   8  13    12438.46    11870.80    498.72 o 
  -1   8  13       25.36       64.57     26.06 o 
   0   8  13     1223.43     1272.04     89.32 o 
   1   8  13    29104.48    29454.69    784.80 o 
   2   8  13     5197.76     5170.88    189.41 o 
   3   8  13      367.04      289.73     86.33 o 
   4   8  13        1.34       91.33     94.78 o 
   5   8  13     4911.03     5230.29    607.49 o 
  -7   9  13      820.60      888.26    164.02 o 
  -6   9  13     2088.01     2278.99    250.29 o 
  -5   9  13     2873.69     2936.49    266.81 o 
  -4   9  13    20058.14    20406.17    713.95 o 
  -3   9  13     6287.61     6526.88    371.97 o 
  -2   9  13     2085.94     2038.35    164.54 o 
  -1   9  13       98.51       63.14     21.83 o 
   0   9  13      317.16      312.74     47.96 o 
   1   9  13     1795.87     1546.29    144.76 o 
   2   9  13        1.39        7.64     27.69 o 
   3   9  13     1165.84     1327.01    277.45 o 
   4   9  13    23350.30    24948.39   1332.84 o 
   5   9  13     5839.80     5581.71    635.95 o 
  -6  10  13      754.90      971.76    227.95 o 
  -5  10  13     6523.40     6238.73    541.78 o 
  -4  10  13      420.93      497.04    106.95 o 
  -3  10  13      209.54      176.84    109.65 o 
  -2  10  13     1444.19     1373.79    168.91 o 
  -1  10  13    17289.17    18958.51    629.36 o 
   0  10  13    20908.90    21933.00    561.05 o 
   1  10  13     2424.75     2271.26    342.90 o 
   2  10  13     1634.40     1725.77    149.11 o 
   3  10  13     4919.41     4513.82    525.22 o 
   4  10  13      901.29      923.41    254.14 o 
   5  10  13     1472.27     1148.82    292.07 o 
  -6  11  13      876.56     1166.76    254.17 o 
  -5  11  13     3072.68     3171.31    393.74 o 
  -4  11  13      582.00      641.94    179.68 o 
  -3  11  13     2012.50     1629.49    280.92 o 
  -2  11  13    27363.79    28064.54   1232.79 o 
  -1  11  13     6479.29     6892.15    531.60 o 
   0  11  13      891.39     1106.84    153.44 o 
   1  11  13      103.89      106.29     97.41 o 
   2  11  13     6311.82     7319.54    654.39 o 
   3  11  13    10113.79    11319.66    857.75 o 
   4  11  13        3.75       50.09     89.97 o 
   5  11  13      627.01      666.16    233.70 o 
  -6  12  13    12888.61    10900.39    804.87 o 
  -5  12  13      101.41      205.51    123.59 o 
  -4  12  13      897.04     1040.29    235.22 o 
  -3  12  13     1158.66     1066.09    240.94 o 
  -2  12  13     1359.43     1416.15    267.36 o 
  -1  12  13      134.09      193.74    100.45 o 
   0  12  13     1073.45      984.00    149.65 o 
   1  12  13    14948.31    15216.31    960.58 o 
   2  12  13    14759.63    16461.95   1034.81 o 
   3  12  13     1604.98     1445.60    307.07 o 
   4  12  13     3177.13     3687.98    516.72 o 
  -5  13  13       10.88      204.52    124.19 o 
  -4  13  13    11561.42    10440.47    777.76 o 
  -3  13  13     9054.75     8643.95    702.97 o 
  -2  13  13     2223.55     2752.83    378.25 o 
  -1  13  13     2145.17     2372.97    326.25 o 
   0  13  13     6010.10     6636.07    409.31 o 
   1  13  13     1079.14     1306.06    285.09 o 
   2  13  13     6449.71     6153.14    629.40 o 
   3  13  13     1508.10     1171.33    283.58 o 
   4  13  13     8109.85     7841.21    771.55 o 
  -5  14  13     7559.07     6827.01    652.93 o 
  -4  14  13    10068.33     9074.86    752.34 o 
  -3  14  13     1767.20     1643.55    315.05 o 
  -2  14  13      338.23      464.37    169.08 o 
  -1  14  13       99.45      208.69    117.75 o 
   0  14  13     9777.17    10203.25    526.96 o 
   1  14  13     1583.75     1330.46    289.79 o 
   2  14  13     1745.38     1836.49    352.85 o 
   3  14  13     3975.12     3438.72    493.49 o 
  -4  15  13       52.02      -93.21    100.39 o 
  -3  15  13     1712.55     1644.70    323.58 o 
  -2  15  13    18941.99    17381.11   1029.96 o 
  -1  15  13    12898.45    12531.07    824.31 o 
   0  15  13     4449.71     4900.30    553.08 o 
   1  15  13     8616.58     8335.51    746.29 o 
   2  15  13      351.90      196.56    131.69 o 
   3  15  13       57.99      -73.41     93.29 o 
  -3  16  13     8115.21     7807.07    716.33 o 
  -2  16  13      441.61      647.49    198.65 o 
  -1  16  13     8950.79     8398.23    684.54 o 
   0  16  13      644.66      940.90    255.32 o 
   1  16  13     2759.60     2750.46    438.37 o 
   2  16  13     8692.46     8087.13    768.63 o 
  -2  17  13      316.76      306.68    127.89 o 
  -1  17  13      316.39      167.75    110.97 o 
  -6   0  14     7876.68     7873.59    434.64 o 
  -4   0  14    13451.25    14049.78    834.31 o 
  -2   0  14    42513.10    43872.70    844.96 o 
   0   0  14    14725.98    13796.19    675.95 o 
   2   0  14    65820.77    63849.21   1959.63 o 
   4   0  14     3356.25     3920.76    898.95 o 
   6   0  14    20336.67    20228.93   1192.72 o 
  -7   1  14     8673.07     8483.46    344.27 o 
  -6   1  14    16573.27    16955.14    467.72 o 
  -5   1  14      169.99      149.51     41.54 o 
  -4   1  14    34387.68    34092.13    988.89 o 
  -3   1  14     9582.73     9937.28    294.56 o 
  -2   1  14     4413.07     4460.48    162.83 o 
  -1   1  14     6113.53     6575.14    306.53 o 
   0   1  14      818.08      981.08    136.17 o 
   1   1  14     7191.48     7498.27    360.67 o 
   2   1  14    12671.83    12871.55    420.29 o 
   3   1  14     2282.15     2334.36    100.56 o 
   4   1  14    27916.73    29390.51    535.52 o 
   5   1  14     5652.27     6461.79    494.12 o 
   6   1  14     7122.76     7607.50    504.49 o 
  -7   2  14     2162.68     2097.51    169.26 o 
  -6   2  14       86.58      108.58     43.31 o 
  -5   2  14     6965.38     7333.19    274.50 o 
  -4   2  14       13.61      -17.23     43.19 o 
  -3   2  14     2182.64     2195.72    282.42 o 
  -2   2  14    37755.61    38562.82    544.96 o 
  -1   2  14        7.39       24.98     20.07 o 
   0   2  14    41648.01    41600.75    953.88 o 
   1   2  14     4186.23     4425.00    272.74 o 
   2   2  14      307.39      308.47     45.55 o 
   3   2  14      936.26      917.27    161.74 o 
   4   2  14      840.49      753.24    204.83 o 
   5   2  14     5895.18     6211.39    424.15 o 
   6   2  14     1910.14     2153.16    380.15 o 
  -7   3  14       77.20        6.24     37.28 o 
  -6   3  14    16928.26    17028.73    534.71 o 
  -5   3  14     1922.65     1778.61    134.18 o 
  -4   3  14    14646.20    15879.21    473.93 o 
  -3   3  14      205.63      258.93     47.65 o 
  -2   3  14     1165.53     1190.61     65.15 o 
  -1   3  14    43122.27    44225.71    654.74 o 
   0   3  14     4822.75     4881.46    159.57 o 
   1   3  14     7938.04     7850.08    232.37 o 
   2   3  14     9499.42     9230.03    289.03 o 
   3   3  14      433.09      457.85    125.66 o 
   4   3  14    15823.48    16422.15    672.71 o 
   5   3  14     2367.63     2306.76    258.37 o 
   6   3  14     4631.66     5008.64    592.20 o 
  -7   4  14     2072.60     1913.21    162.33 o 
  -6   4  14     7072.65     7183.12    298.32 o 
  -5   4  14    14859.35    15581.68    453.09 o 
  -4   4  14    24750.78    25466.72   1153.86 o 
  -3   4  14    10287.56    10911.85    300.31 o 
  -2   4  14     1682.65     1670.79     87.97 o 
  -1   4  14     4569.77     4482.21    141.75 o 
   0   4  14      360.68      397.40     46.95 o 
   1   4  14     1143.95     1159.59     82.15 o 
   2   4  14     8119.65     8412.45    260.99 o 
   3   4  14    23536.54    24518.81    586.68 o 
   4   4  14       12.80       70.79     51.86 o 
   5   4  14    11145.83    11039.09    851.64 o 
   6   4  14     5633.54     5437.39    625.44 o 
  -7   5  14    11721.79    11809.70    418.29 o 
  -6   5  14     1079.70     1033.26    113.37 o 
  -5   5  14      313.10      316.31     58.15 o 
  -4   5  14      671.43      606.00     70.41 o 
  -3   5  14    23310.81    23832.44    477.47 o 
  -2   5  14     1477.33     1554.70     62.64 o 
  -1   5  14     7275.60     7409.92    273.87 o 
   0   5  14      635.23      699.63     69.07 o 
   1   5  14    32229.24    31983.97    547.37 o 
   2   5  14     5799.67     5954.88    211.66 o 
   3   5  14    13884.10    14474.48    422.88 o 
   4   5  14      200.48      440.84    167.80 o 
   5   5  14    12471.72    13539.64    960.65 o 
   6   5  14     1973.68     2591.78    441.90 o 
  -7   6  14     6620.16     6420.63    367.13 o 
  -6   6  14     5625.50     5474.20    263.57 o 
  -5   6  14     8811.05     8611.73    349.54 o 
  -4   6  14     2319.89     2292.37    360.08 o 
  -3   6  14    26836.13    26979.51    534.00 o 
  -2   6  14      279.45      360.55     32.90 o 
  -1   6  14     1303.94     1411.31    101.79 o 
   0   6  14     6279.29     6044.54    389.43 o 
   1   6  14     7584.97     7954.16    243.35 o 
   2   6  14     9233.70     8919.82    286.59 o 
   3   6  14    16054.86    16316.40    525.78 o 
   4   6  14      640.16      428.20    167.32 o 
   5   6  14    14066.05    15256.03   1052.62 o 
  -7   7  14        2.89      -77.92     53.28 o 
  -6   7  14      133.65      196.02     64.83 o 
  -5   7  14        4.65       -2.43     45.40 o 
  -4   7  14     1844.28     1658.42    184.40 o 
  -3   7  14     2721.66     2621.54    225.64 o 
  -2   7  14     5757.24     5083.51    605.79 o 
  -1   7  14    53537.93    53731.20   1016.29 o 
   0   7  14      675.05      687.68     84.02 o 
   1   7  14     9248.85     9138.38    316.47 o 
   2   7  14     3660.81     3224.87    222.67 o 
   3   7  14      550.06      433.32     92.62 o 
   4   7  14      762.86      692.37    209.87 o 
   5   7  14      508.64      436.32    159.91 o 
  -6   8  14       16.98      -52.35     47.09 o 
  -5   8  14    16611.56    16866.32    662.37 o 
  -4   8  14     5029.66     5362.39    342.99 o 
  -3   8  14     4848.60     4690.95    449.31 o 
  -2   8  14     4721.19     5014.07    311.09 o 
  -1   8  14        1.39       31.63     51.76 o 
   0   8  14    22035.53    20592.42    929.50 o 
   1   8  14     4083.50     4090.25    211.16 o 
   2   8  14     1388.18     1525.74    153.20 o 
   3   8  14    21450.93    21432.89   1169.97 o 
   4   8  14     1242.89     1496.00    310.88 o 
   5   8  14     6241.05     6695.68    699.83 o 
  -6   9  14     4067.74     3949.61    384.74 o 
  -5   9  14      280.54      127.97     77.99 o 
  -4   9  14    12289.95    12758.56    715.48 o 
  -3   9  14     9370.35    10306.19    483.29 o 
  -2   9  14     1272.27     1137.51    359.29 o 
  -1   9  14     2154.61     2249.60    198.43 o 
   0   9  14     1421.98     1645.99    177.73 o 
   1   9  14    11658.06    12205.72    516.92 o 
   2   9  14     5927.90     5378.98    828.96 o 
   3   9  14     3158.68     3240.63    442.15 o 
   4   9  14    15283.47    16568.37   1085.88 o 
   5   9  14     9486.54     9518.90    850.80 o 
  -6  10  14     6155.37     5397.83    536.76 o 
  -5  10  14      778.33      785.92    197.24 o 
  -4  10  14     7566.69     7096.47    419.67 o 
  -3  10  14     2938.29     2946.02    259.17 o 
  -2  10  14     4851.02     5042.26    328.14 o 
  -1  10  14       66.52       34.66     81.92 o 
   0  10  14     6874.82     6967.42    377.49 o 
   1  10  14     7017.04     7381.23    395.19 o 
   2  10  14    22514.45    24056.85   1251.02 o 
   3  10  14      915.64      786.19    224.55 o 
   4  10  14      918.44     1221.47    296.07 o 
  -6  11  14     2973.63     2441.00    363.75 o 
  -5  11  14        0.44       18.76     67.22 o 
  -4  11  14     5277.20     5099.56    502.91 o 
  -3  11  14       40.03       -5.86     92.15 o 
  -2  11  14    15512.18    17100.29    920.68 o 
  -1  11  14     9939.51    10670.30    662.06 o 
   0  11  14     2882.32     3062.21    408.62 o 
   1  11  14       75.67     -154.19    109.79 o 
   2  11  14     8532.82     8768.79    741.47 o 
   3  11  14     2708.77     2705.47    422.14 o 
   4  11  14     1970.60     1956.44    373.29 o 
  -5  12  14      182.81      126.27     97.17 o 
  -4  12  14     1287.55     1033.57    241.61 o 
  -3  12  14     1340.98      939.36    227.60 o 
  -2  12  14     9973.03    10157.28    709.31 o 
  -1  12  14      183.35      190.50     95.37 o 
   0  12  14    27616.75    28401.64   1361.18 o 
   1  12  14      291.15      288.87    122.75 o 
   2  12  14        0.10       99.45     82.59 o 
   3  12  14     2124.88     2196.59    391.07 o 
   4  12  14      521.43      509.33    202.32 o 
  -5  13  14     1371.12     1455.01    292.06 o 
  -4  13  14     5595.81     5189.94    557.78 o 
  -3  13  14     2293.22     2367.67    366.70 o 
  -2  13  14        1.93      116.31     94.25 o 
  -1  13  14     5281.11     5217.33    487.85 o 
   0  13  14       76.51      333.43    154.90 o 
   1  13  14       26.61      133.73    105.65 o 
   2  13  14     2438.58     2987.63    445.75 o 
   3  13  14       95.40      -39.95     81.32 o 
  -4  14  14     4251.34     3960.86    496.92 o 
  -3  14  14       66.97       48.16     96.70 o 
  -2  14  14     2286.02     2120.39    334.53 o 
  -1  14  14      944.31      589.87    169.46 o 
   0  14  14      437.39      755.10    214.16 o 
   1  14  14     1840.20     1354.69    299.96 o 
   2  14  14     6511.53     5732.06    634.55 o 
  -3  15  14     3021.33     3215.38    447.37 o 
  -2  15  14     3505.86     3200.88    421.28 o 
  -1  15  14      357.46      345.15    144.41 o 
   0  15  14     1652.33     1759.53    340.83 o 
   1  15  14     4083.53     5058.31    588.46 o 
  -2  16  14     1436.94     1130.14    263.20 o 
  -1  16  14      252.07      -46.23     76.38 o 
  -7   0  15     1399.75     1152.86    179.58 o 
  -5   0  15     3243.21     3497.62    338.26 o 
  -3   0  15    13109.13    13734.79    580.64 o 
  -1   0  15     3514.34     3629.56    331.62 o 
   1   0  15     2498.13     2044.03    268.67 o 
   3   0  15     8819.41     9351.70    674.29 o 
   5   0  15      355.00      326.06    146.59 o 
  -7   1  15      224.67      142.17     69.54 o 
  -6   1  15     3023.89     3030.26    189.91 o 
  -5   1  15       24.66       80.21     37.69 o 
  -4   1  15     1088.63     1104.63    162.55 o 
  -3   1  15        2.72      -16.49     20.04 o 
  -2   1  15      261.43      260.21     39.54 o 
  -1   1  15      200.00      178.70     50.27 o 
   0   1  15    10743.59    10825.39    432.74 o 
   1   1  15       14.53        3.96    146.42 o 
   2   1  15     3255.49     3372.95    260.37 o 
   3   1  15     2375.93     2582.54    373.13 o 
   4   1  15       28.38      165.03     76.56 o 
   5   1  15      870.38      860.10    154.68 o 
   6   1  15     3195.40     3004.89    322.01 o 
  -7   2  15        2.28       10.86     43.25 o 
  -6   2  15      461.73      343.13     64.86 o 
  -5   2  15      271.89      417.62     66.99 o 
  -4   2  15       59.00       33.80     47.29 o 
  -3   2  15    12373.34    12988.84    422.26 o 
  -2   2  15     1285.68     1320.24    100.91 o 
  -1   2  15     3753.26     3757.76    290.62 o 
   0   2  15      997.79      987.94    124.95 o 
   1   2  15     2297.49     2338.14    204.65 o 
   2   2  15       42.07       61.20     35.69 o 
   3   2  15     9961.95     9746.30    841.28 o 
   4   2  15      372.81      375.88    143.94 o 
   5   2  15     5542.02     5570.72    409.20 o 
   6   2  15      319.18       44.05    100.41 o 
  -7   3  15      178.99      264.50     74.21 o 
  -6   3  15     2464.12     2712.21    179.04 o 
  -5   3  15     1547.06     1542.39    126.34 o 
  -4   3  15     3322.37     3314.51    207.67 o 
  -3   3  15     1854.82     1846.23    100.50 o 
  -2   3  15     4142.23     3992.81    183.79 o 
  -1   3  15       16.10       39.36     27.45 o 
   0   3  15      521.16      596.09     80.85 o 
   1   3  15     1511.80     1517.85     81.36 o 
   2   3  15     3185.69     3425.80    264.73 o 
   3   3  15      237.64      173.76     79.28 o 
   4   3  15     1088.83     1024.35    188.90 o 
   5   3  15       65.51       10.44    144.53 o 
  -7   4  15     3561.71     3197.70    241.32 o 
  -6   4  15     1135.45     1126.39    116.94 o 
  -5   4  15     8690.25     8855.63    310.56 o 
  -4   4  15      795.40      857.36    126.88 o 
  -3   4  15     5102.20     5373.48    198.67 o 
  -2   4  15     1100.81     1204.40    126.49 o 
  -1   4  15     1161.44     1289.73     87.47 o 
   0   4  15     1807.71     1739.43     98.83 o 
   1   4  15      705.28      706.88     63.22 o 
   2   4  15     3982.03     4241.49    225.96 o 
   3   4  15    13349.85    14611.94    445.64 o 
   4   4  15      403.50      289.93    178.33 o 
   5   4  15      767.99      981.16    266.58 o 
  -7   5  15        2.63       98.19     79.26 o 
  -6   5  15     3607.01     3584.42    211.37 o 
  -5   5  15      516.93      528.12     74.60 o 
  -4   5  15      312.87      285.69     77.14 o 
  -3   5  15     6974.71     6846.47    259.09 o 
  -2   5  15       76.29       39.84     21.72 o 
  -1   5  15     5856.21     5780.94    201.05 o 
   0   5  15    12044.95    12193.40    299.65 o 
   1   5  15      274.70      287.03     57.14 o 
   2   5  15     5931.65     5873.92    268.55 o 
   3   5  15       24.82        5.55     40.27 o 
   4   5  15      709.39      591.96    197.26 o 
   5   5  15      129.75      134.50    106.30 o 
  -6   6  15      406.41      370.87     67.42 o 
  -5   6  15       85.48      115.88     41.06 o 
  -4   6  15      338.37      249.15     74.06 o 
  -3   6  15     4821.29     5170.80    220.09 o 
  -2   6  15     1414.06     1304.27     95.71 o 
  -1   6  15    11730.21    11697.14    274.05 o 
   0   6  15      925.20      783.41     72.54 o 
   1   6  15    10162.31    10774.64    363.47 o 
   2   6  15      826.36      817.73     97.11 o 
   3   6  15      403.99      199.65    116.92 o 
   4   6  15      859.21      788.77    236.97 o 
   5   6  15     4322.64     3690.19    508.81 o 
  -6   7  15      794.73      604.15    132.26 o 
  -5   7  15     5409.56     5897.19    292.25 o 
  -4   7  15     3322.55     3228.17    261.25 o 
  -3   7  15     8652.85     8958.32    433.69 o 
  -2   7  15     4201.23     4065.30    416.66 o 
  -1   7  15      559.78      489.94     74.09 o 
   0   7  15     9966.00    10393.16    343.33 o 
   1   7  15      699.18      840.24    124.89 o 
   2   7  15     1643.56     1427.93    154.86 o 
   3   7  15     1789.40     1906.67    333.31 o 
   4   7  15     1313.99     1172.19    277.23 o 
   5   7  15     3305.85     4059.52    547.36 o 
  -6   8  15      137.40      136.67     69.72 o 
  -5   8  15     4396.55     4797.96    343.53 o 
  -4   8  15     3345.31     3531.38    288.03 o 
  -3   8  15     7716.10     8030.87    421.22 o 
  -2   8  15     2049.25     2098.26    209.58 o 
  -1   8  15     2117.93     1998.92    182.66 o 
   0   8  15     1719.44     1908.25    193.64 o 
   1   8  15     2801.96     2940.46    236.30 o 
   2   8  15      351.39      204.63     61.80 o 
   3   8  15    14749.59    16236.60   1025.80 o 
   4   8  15     1851.90     1941.36    357.61 o 
  -6   9  15     7873.90     7480.10    520.82 o 
  -5   9  15      593.54      495.43    116.68 o 
  -4   9  15       57.35       10.49     70.23 o 
  -3   9  15     5029.33     4975.99    336.38 o 
  -2   9  15      524.92      341.14     93.39 o 
  -1   9  15     4423.13     4583.08    285.89 o 
   0   9  15     1019.45     1100.09    257.44 o 
   1   9  15     3485.24     3484.86    258.58 o 
   2   9  15    11798.25    11837.98    756.77 o 
   3   9  15     1472.77     1784.67    335.99 o 
   4   9  15     4230.61     4355.81    551.02 o 
  -5  10  15       37.20     -120.25     92.70 o 
  -4  10  15      862.74      685.98    133.13 o 
  -3  10  15     2613.11     2633.88    325.92 o 
  -2  10  15    14932.97    15116.00   1104.21 o 
  -1  10  15     9043.71     9772.15    436.95 o 
   0  10  15     1533.12     1535.62    179.97 o 
   1  10  15     8175.62     8606.65   1053.20 o 
   2  10  15     1122.86     1354.29    283.93 o 
   3  10  15     2505.42     2648.39    416.47 o 
   4  10  15      771.97      655.06    232.70 o 
  -5  11  15     1685.34     1523.41    283.78 o 
  -4  11  15     3524.76     3384.74    411.73 o 
  -3  11  15      101.43      221.57    118.52 o 
  -2  11  15      429.36      324.25     88.19 o 
  -1  11  15       33.35       17.95     36.79 o 
   0  11  15    28041.06    28418.84   1361.22 o 
   1  11  15      602.72      659.59    199.66 o 
   2  11  15     2539.00     2785.70    423.47 o 
   3  11  15     1034.75     1142.40    284.36 o 
  -5  12  15       55.76      231.68    128.21 o 
  -4  12  15    12419.77    11875.07    832.10 o 
  -3  12  15     3430.04     3305.96    417.98 o 
  -2  12  15     2267.86     1933.17    298.70 o 
  -1  12  15      788.63      623.06    153.68 o 
   0  12  15     2188.33     2646.01    399.67 o 
   1  12  15       74.74       84.47     82.73 o 
   2  12  15       98.95      -61.22     91.56 o 
   3  12  15     1662.71     1713.58    350.24 o 
  -4  13  15        0.48       47.30     69.99 o 
  -3  13  15       28.26       93.57    109.40 o 
  -2  13  15     8203.22     6504.01    574.09 o 
  -1  13  15       82.60        2.69     42.80 o 
   0  13  15     3304.49     4535.25    533.34 o 
   1  13  15     4847.05     5155.29    579.77 o 
   2  13  15    17843.94    18147.51   1158.90 o 
  -3  14  15     2223.68     2472.97    382.17 o 
  -2  14  15    13653.31    12492.03    828.91 o 
  -1  14  15      308.89      179.79    102.65 o 
   0  14  15     1356.91     1509.04    317.13 o 
   1  14  15     2210.04     2504.25    413.16 o 
  -2  15  15      124.97       74.97     83.55 o 
  -1  15  15     9537.08     8610.62    672.93 o 
  -6   0  16    21739.12    21499.79    950.37 o 
  -4   0  16    12381.03    13419.66    859.11 o 
  -2   0  16      746.97      962.68    132.07 o 
   0   0  16      615.06      659.34    152.17 o 
   2   0  16    14127.72    15061.10    838.84 o 
   4   0  16    36098.02    35318.31   1525.89 o 
  -6   1  16      140.13      126.15     48.42 o 
  -5   1  16    14454.92    14026.32    391.88 o 
  -4   1  16     1261.92     1498.60    212.68 o 
  -3   1  16     1133.54     1056.08     70.25 o 
  -2   1  16    15497.12    16051.76    332.80 o 
  -1   1  16     3393.80     3409.80    234.22 o 
   0   1  16    28188.11    28268.63    783.09 o 
   1   1  16     2940.10     2641.01    225.81 o 
   2   1  16     3106.92     3057.02    255.92 o 
   3   1  16     5444.76     5270.17    361.64 o 
   4   1  16     1608.42     1329.25    219.03 o 
   5   1  16      403.91      157.73    214.42 o 
  -6   2  16     2317.11     2436.54    232.84 o 
  -5   2  16      723.43      675.81     82.09 o 
  -4   2  16     6781.43     6896.79    428.80 o 
  -3   2  16     5062.68     5446.35    297.64 o 
  -2   2  16    19019.12    19469.92    428.23 o 
  -1   2  16    13329.84    13537.18    414.04 o 
   0   2  16    12408.07    12539.69    402.65 o 
   1   2  16      900.40      971.36    137.33 o 
   2   2  16    19827.42    20722.91    715.40 o 
   3   2  16      355.43      217.21     75.28 o 
   4   2  16      187.15       58.66     59.83 o 
   5   2  16     2314.11     2168.44    262.25 o 
  -6   3  16      765.65      483.41     93.67 o 
  -5   3  16      521.53      495.40     89.73 o 
  -4   3  16     5000.24     5061.24    261.87 o 
  -3   3  16     7942.50     8046.63    283.05 o 
  -2   3  16     9879.80    10275.65    307.35 o 
  -1   3  16       33.80       86.51     39.95 o 
   0   3  16     8931.45     8699.95    362.24 o 
   1   3  16    33651.16    34592.32    748.62 o 
   2   3  16     1508.01     1505.74    139.37 o 
   3   3  16      671.70      711.18    129.64 o 
   4   3  16       35.09       27.10     47.16 o 
   5   3  16     1816.23     1983.40    250.19 o 
  -6   4  16     7206.86     7188.32    391.61 o 
  -5   4  16      766.74      763.51    108.16 o 
  -4   4  16     9196.84     9277.11    428.68 o 
  -3   4  16    10816.90    10762.00    412.58 o 
  -2   4  16      552.69      437.01     97.02 o 
  -1   4  16    11845.66    11707.88    377.59 o 
   0   4  16     6370.00     6477.00    279.86 o 
   1   4  16    10188.77    10143.39    365.00 o 
   2   4  16     1391.18     1396.39    132.94 o 
   3   4  16        0.09      -43.83     35.37 o 
   4   4  16    14240.41    14281.86    655.05 o 
   5   4  16     8161.95     9006.29    797.21 o 
  -6   5  16      367.54      414.27     92.53 o 
  -5   5  16    25294.27    24992.04    687.02 o 
  -4   5  16     1047.54     1054.83    144.25 o 
  -3   5  16     1775.05     1787.11    291.30 o 
  -2   5  16     1118.07     1101.93     97.74 o 
  -1   5  16     1997.53     2163.98    152.91 o 
   0   5  16     3747.73     3480.34    201.64 o 
   1   5  16     2697.80     2622.26    178.26 o 
   2   5  16     2410.86     2494.24    360.78 o 
   3   5  16    36711.34    36512.29   2624.65 o 
   4   5  16        3.67     -201.39    134.26 o 
   5   5  16     6747.54     7012.46    710.87 o 
  -6   6  16     2352.47     1768.37    215.20 o 
  -5   6  16      328.62      148.80     80.18 o 
  -4   6  16        1.46      -14.73     27.90 o 
  -3   6  16     6877.46     7243.21    383.15 o 
  -2   6  16    17663.29    17984.13    952.29 o 
  -1   6  16    26977.88    27744.59    775.14 o 
   0   6  16      424.61      323.50     61.44 o 
   1   6  16     4885.51     5061.32    250.66 o 
   2   6  16      102.69      130.96     66.65 o 
   3   6  16      316.28       67.11     83.95 o 
   4   6  16      809.82      784.93    215.81 o 
  -6   7  16     2548.85     2288.13    248.34 o 
  -5   7  16     1699.01     1703.17    203.93 o 
  -4   7  16     2173.56     2196.69    221.59 o 
  -3   7  16    17131.68    16637.11    942.67 o 
  -2   7  16     1073.23     1130.22    227.99 o 
  -1   7  16      891.42      733.87    127.95 o 
   0   7  16      466.78      508.40     78.90 o 
   1   7  16    19482.39    20399.66    710.69 o 
   2   7  16     5088.19     4656.72    296.24 o 
   3   7  16     5447.07     6426.64    628.61 o 
   4   7  16      419.28      481.05    173.40 o 
  -6   8  16       52.02       12.51     54.59 o 
  -5   8  16       13.35      -61.54     56.89 o 
  -4   8  16      328.94      198.05    142.69 o 
  -3   8  16     8970.04     7783.61    446.01 o 
  -2   8  16     3340.39     3115.33    246.88 o 
  -1   8  16     7047.60     7274.15    307.63 o 
   0   8  16    10803.61    11230.27    507.28 o 
   1   8  16    10199.30    10536.51    519.44 o 
   2   8  16     4713.51     4311.94    503.28 o 
   3   8  16      680.62      718.57    217.04 o 
   4   8  16     2225.75     1938.06    370.04 o 
  -5   9  16    18481.62    17336.22    708.17 o 
  -4   9  16     7353.40     7321.50    430.00 o 
  -3   9  16      928.34     1141.90    221.06 o 
  -2   9  16     3732.40     3592.37    271.84 o 
  -1   9  16      560.44      486.14     80.25 o 
   0   9  16       29.61       36.70     45.69 o 
   1   9  16     2033.24     2067.44    205.55 o 
   2   9  16     1001.75      764.11    219.09 o 
   3   9  16     8875.53     8554.04    762.58 o 
  -5  10  16     1853.26     1564.87    282.57 o 
  -4  10  16     5008.37     4756.80    354.87 o 
  -3  10  16       94.83      130.47     56.90 o 
  -2  10  16     5947.65     5799.57    354.71 o 
  -1  10  16     7432.21     7508.83    329.81 o 
   0  10  16       60.04       80.25     46.67 o 
   1  10  16     7048.86     7046.77    566.92 o 
   2  10  16     2889.73     3509.22    469.74 o 
   3  10  16     1257.14     1249.85    296.63 o 
  -4  11  16       63.50        0.00     80.50 o 
  -3  11  16    10745.22    10452.78    528.49 o 
  -2  11  16     9295.97     9519.74    864.97 o 
  -1  11  16     5455.07     5446.74    285.54 o 
   0  11  16     8545.15     9772.06    776.16 o 
   1  11  16     1834.72     1912.28    348.26 o 
   2  11  16      638.77      727.39    215.37 o 
  -4  12  16     1395.96     1313.51    272.95 o 
  -3  12  16       35.34       -7.91     72.29 o 
  -2  12  16     4646.72     3836.32    414.87 o 
  -1  12  16      340.74      531.15    118.72 o 
   0  12  16     5254.04     5317.03    575.23 o 
   1  12  16     3229.27     3390.34    467.56 o 
   2  12  16     8090.16     8325.99    767.57 o 
  -3  13  16      161.48      128.23     94.82 o 
  -2  13  16     3268.39     2936.34    371.95 o 
  -1  13  16     1643.36     1686.90    208.56 o 
   0  13  16      768.87      509.74    187.12 o 
   1  13  16     9075.05    10112.85    842.40 o 
  -2  14  16      154.54      143.93     83.37 o 
  -1  14  16      243.93      393.94    140.91 o 
  -5   0  17      104.99      139.26     98.77 o 
  -3   0  17     2343.69     2479.02    302.97 o 
  -1   0  17     1828.15     1788.10    248.71 o 
   1   0  17    55446.80    54980.72   1811.46 o 
   3   0  17     9838.80     9419.97    708.22 o 
   5   0  17     4035.27     3983.38    512.72 o 
  -6   1  17     1312.22     1770.05    348.75 o 
  -5   1  17    12461.00    12162.09    617.86 o 
  -4   1  17     3410.90     3261.80    324.12 o 
  -3   1  17    26337.44    27926.19    690.32 o 
  -2   1  17     1066.37     1126.96    116.32 o 
  -1   1  17     6967.15     7729.52    315.47 o 
   0   1  17     2300.01     2281.63    205.12 o 
   1   1  17      547.74      579.08    113.01 o 
   2   1  17     7789.53     7589.56    424.02 o 
   3   1  17    14191.53    15180.83    651.19 o 
   4   1  17     1361.41     1245.04    297.15 o 
   5   1  17    14206.32    14406.81    701.41 o 
  -5   2  17    10067.61     9401.02    539.64 o 
  -4   2  17     5681.02     5697.91    400.82 o 
  -3   2  17     1120.15     1150.26    122.52 o 
  -2   2  17     4148.17     4700.80    308.73 o 
  -1   2  17    44903.88    47303.61    916.87 o 
   0   2  17      173.29      163.01     82.28 o 
   1   2  17     3102.54     3474.78    267.56 o 
   2   2  17     2343.29     1860.74    208.29 o 
   3   2  17     6674.49     6712.56    422.77 o 
   4   2  17     2505.44     2771.48    283.21 o 
   5   2  17     1541.19     1835.99    243.58 o 
  -5   3  17     7711.87     7272.00    949.15 o 
  -4   3  17     3909.92     3864.46    330.21 o 
  -3   3  17     5889.09     6545.73    340.03 o 
  -2   3  17    13147.67    13535.40    450.39 o 
  -1   3  17     2187.07     2304.74    203.86 o 
   0   3  17     6608.89     7149.45    305.84 o 
   1   3  17     1107.39      993.21    113.95 o 
   2   3  17     3046.85     3428.73    240.06 o 
   3   3  17     8254.31     8260.96    350.27 o 
   4   3  17    11755.80    11557.88    593.52 o 
   5   3  17     3043.52     2513.41    394.93 o 
  -5   4  17       86.95       18.46     45.32 o 
  -4   4  17    11498.36    12631.79    613.30 o 
  -3   4  17     2032.57     2997.04    394.34 o 
  -2   4  17    11353.53    11291.81    376.64 o 
  -1   4  17      272.60      405.12     67.37 o 
   0   4  17     2366.82     2523.14    177.30 o 
   1   4  17    23668.31    24201.54    615.61 o 
   2   4  17      848.13      937.43    114.44 o 
   3   4  17      170.65       33.52     42.58 o 
   4   4  17    13540.41    13679.17    653.18 o 
  -5   5  17      454.72      462.93    118.86 o 
  -4   5  17      504.21      796.12    209.23 o 
  -3   5  17     2519.51     2538.47    364.28 o 
  -2   5  17       70.25       84.65     55.36 o 
  -1   5  17       19.27       24.94     25.68 o 
   0   5  17    16420.21    16339.60    479.18 o 
   1   5  17     1573.20     1490.16    164.58 o 
   2   5  17    31961.49    31954.49    739.62 o 
   3   5  17       11.77       76.50     54.34 o 
   4   5  17      427.45      678.70    224.64 o 
  -5   6  17      664.02      491.73    127.23 o 
  -4   6  17    12588.50    13013.78    883.60 o 
  -3   6  17      287.62      232.91    112.39 o 
  -2   6  17    11432.60    12055.53    784.65 o 
  -1   6  17     5168.49     4542.17    323.23 o 
   0   6  17      625.36      555.41     82.76 o 
   1   6  17     3975.06     4163.57    238.72 o 
   2   6  17      917.65     1167.60    123.95 o 
   3   6  17      752.21      886.33    238.39 o 
   4   6  17     8225.57     8614.77    778.10 o 
  -5   7  17       42.34      -32.79     94.83 o 
  -4   7  17     3238.75     3712.30    460.65 o 
  -3   7  17     3237.52     3458.61    424.90 o 
  -2   7  17    17933.78    18757.01   1000.51 o 
  -1   7  17       50.93        6.18    118.72 o 
   0   7  17    14402.38    15016.07    607.27 o 
   1   7  17      188.29      165.42     62.54 o 
   2   7  17      523.54      407.32    173.42 o 
   3   7  17     1155.29     1190.20    279.36 o 
  -4   8  17     5957.22     6254.14    605.10 o 
  -3   8  17      232.61      269.32    123.47 o 
  -2   8  17     3027.22     2943.48    376.49 o 
  -1   8  17     6586.24     6750.46    406.22 o 
   0   8  17      387.14      265.52     88.48 o 
   1   8  17      128.08      226.43     64.86 o 
   2   8  17     5963.43     6609.21    645.88 o 
   3   8  17     3843.60     4630.96    558.89 o 
  -4   9  17     5204.99     5336.38    562.54 o 
  -3   9  17     2064.02     2043.80    327.90 o 
  -2   9  17      178.47      270.53    119.15 o 
  -1   9  17     9899.30     9854.90    502.01 o 
   0   9  17     7150.46     7453.41    420.65 o 
   1   9  17     2509.38     2657.57    238.58 o 
   2   9  17     9724.22     9898.10    805.92 o 
   3   9  17     4761.90     5303.18    608.72 o 
  -4  10  17     3882.71     3597.78    464.70 o 
  -3  10  17        4.73      173.77    119.26 o 
  -2  10  17     1811.62     1594.76    279.67 o 
  -1  10  17        1.89       34.71     49.03 o 
   0  10  17     1983.03     2163.85    225.00 o 
   1  10  17    18581.73    18963.72   1135.01 o 
   2  10  17     2398.48     2487.39    409.49 o 
  -3  11  17    14915.38    13623.57    895.72 o 
  -2  11  17     7939.94     8060.54    647.38 o 
  -1  11  17     1537.24     1744.35    211.55 o 
   0  11  17     1597.66     1484.38    189.36 o 
   1  11  17        8.59     -201.41    134.27 o 
  -1  12  17    12642.83    12447.94    909.07 o 
   0  12  17       39.58      444.50    179.07 o 
  -4   0  18     3833.73     3709.14    465.51 o 
  -2   0  18      101.80      138.85     65.17 o 
   0   0  18     3189.59     3136.05    353.06 o 
   2   0  18     4985.99     5584.51    530.06 o 
   4   0  18      901.33     1048.68    250.03 o 
  -5   1  18       15.17        3.81     45.81 o 
  -4   1  18       72.25       12.03     59.82 o 
  -3   1  18     4410.92     4543.54    221.90 o 
  -2   1  18      272.87      166.81     59.44 o 
  -1   1  18     4606.18     5037.43    261.10 o 
   0   1  18       17.95      104.77     50.72 o 
   1   1  18        1.77      -47.72     44.55 o 
   2   1  18       72.58       54.20     44.86 o 
   3   1  18     2290.53     2049.74    236.54 o 
   4   1  18       21.34      -35.13     73.61 o 
  -5   2  18       10.27      -43.54     90.55 o 
  -4   2  18     4967.10     5152.13    391.13 o 
  -3   2  18      146.24      167.94     58.17 o 
  -2   2  18     1049.85     1147.68    121.49 o 
  -1   2  18      318.56      167.15     61.09 o 
   0   2  18     5274.02     4985.47    332.30 o 
   1   2  18      225.31      171.26     53.94 o 
   2   2  18     3991.80     4159.89    318.45 o 
   3   2  18      154.06      320.16     98.82 o 
   4   2  18      206.36      -47.34    140.23 o 
  -5   3  18      911.68      757.71    171.32 o 
  -4   3  18     1583.93     1690.69    222.38 o 
  -3   3  18     2786.66     2484.74    368.79 o 
  -2   3  18       45.08      109.35     37.79 o 
  -1   3  18     2908.88     3112.06    201.76 o 
   0   3  18       71.45        7.06     29.02 o 
   1   3  18      390.09      341.89     71.43 o 
   2   3  18       29.83      -28.89     34.70 o 
   3   3  18     3584.41     3544.34    311.91 o 
   4   3  18      357.72      261.99     89.29 o 
  -4   4  18     3629.64     3557.34    329.54 o 
  -3   4  18      260.32      227.02    114.05 o 
  -2   4  18       26.60      136.71     62.42 o 
  -1   4  18      894.04      820.40    100.89 o 
   0   4  18      723.15      784.89    103.72 o 
   1   4  18      484.64      661.96     95.92 o 
   2   4  18    12062.98    11746.18    429.33 o 
   3   4  18      713.84      608.08    273.02 o 
   4   4  18      244.61      199.76     86.98 o 
  -4   5  18     1151.50     1062.09    247.79 o 
  -3   5  18     6964.44     7287.57    646.27 o 
  -2   5  18     4481.63     4598.34    338.39 o 
  -1   5  18     4385.75     4431.95    326.99 o 
   0   5  18      555.25      519.96     85.60 o 
   1   5  18       58.75      115.27     44.57 o 
   2   5  18       21.16       77.67     39.10 o 
   3   5  18     1833.07     1677.03    430.69 o 
  -4   6  18     8728.66     8496.83    721.54 o 
  -3   6  18      324.44      259.86    126.88 o 
  -2   6  18     1143.66     1294.33    180.67 o 
  -1   6  18        2.74       -5.84     59.58 o 
   0   6  18    12525.43    12380.31    556.08 o 
   1   6  18     1095.54     1583.37    509.36 o 
   2   6  18      718.81      565.04    116.21 o 
   3   6  18       75.55      258.29    132.26 o 
  -4   7  18     3063.72     2498.61    385.43 o 
  -3   7  18     1278.08     1313.74    266.92 o 
  -2   7  18     2746.85     2730.08    267.46 o 
  -1   7  18     5423.52     5522.10    371.59 o 
   0   7  18     4129.06     3964.44    385.44 o 
   1   7  18      216.02      136.82     72.65 o 
   2   7  18      379.74      291.33    141.88 o 
   3   7  18     1515.34     1819.57    350.76 o 
  -4   8  18        2.79       -7.40     53.23 o 
  -3   8  18        8.10      200.02    117.15 o 
  -2   8  18       10.48       87.77     57.99 o 
  -1   8  18      250.10      234.83     80.52 o 
   0   8  18       73.09       47.06     48.90 o 
   1   8  18     1746.54     1693.84    195.15 o 
   2   8  18    17553.29    17901.25   1119.75 o 
  -3   9  18     1644.03     1340.27    274.21 o 
  -2   9  18     7759.00     7351.42    453.63 o 
  -1   9  18     1413.15     1348.03    188.25 o 
   0   9  18      626.33      671.02    133.02 o 
   1   9  18     3299.89     3534.16    472.18 o 
   2   9  18       53.17       68.03     85.80 o 
  -3  10  18     5916.46     5148.56    546.14 o 
  -2  10  18      586.10      387.19    141.26 o 
  -1  10  18     7455.13     7208.72    534.69 o 
   0  10  18     4641.50     4333.05    346.32 o 
   1  10  18       30.68      132.24    104.55 o 
  -2  11  18       11.54      -50.79     64.41 o 
  -1  11  18     7906.49     6770.30    671.63 o 
  -3   0  19     6547.20     6315.68    386.28 o 
  -1   0  19     9765.96    10013.05    802.49 o 
   1   0  19        2.67      -83.53     68.71 o 
   3   0  19    37000.98    31102.81   1443.13 o 
  -4   1  19     1210.20     1267.94    219.74 o 
  -3   1  19     2908.34     3316.95    238.31 o 
  -2   1  19      792.51      839.79     98.86 o 
  -1   1  19    16546.20    16898.35    730.35 o 
   0   1  19     3096.11     2979.93    209.78 o 
   1   1  19    16183.62    15091.84    619.48 o 
   2   1  19     5053.52     4849.27    355.91 o 
   3   1  19     3491.76     3005.68    293.04 o 
  -4   2  19      709.43      766.16    157.19 o 
  -3   2  19    27505.56    26955.91    738.65 o 
  -2   2  19     3617.31     3538.40    290.40 o 
  -1   2  19      978.37     1128.80    124.93 o 
   0   2  19     2793.45     2984.55    209.63 o 
   1   2  19     7983.63     7711.72    351.64 o 
   2   2  19      394.34      369.38     77.21 o 
   3   2  19      696.27      671.78    141.77 o 
  -4   3  19    12230.82    12736.24    961.66 o 
  -3   3  19     1553.93     1780.69    215.20 o 
  -2   3  19     6765.50     6970.35    421.48 o 
  -1   3  19     8910.80     8445.70    460.20 o 
   0   3  19     5726.91     5475.92    333.20 o 
   1   3  19    13979.29    13699.01    475.87 o 
   2   3  19     1671.01     1646.58    162.35 o 
   3   3  19      551.36      518.56    280.84 o 
  -4   4  19      808.52     1053.54    260.86 o 
  -3   4  19      178.42      222.35     75.96 o 
  -2   4  19     7252.88     7513.94    444.67 o 
  -1   4  19     3212.14     3517.55    296.97 o 
   0   4  19    11474.71    11130.06    534.79 o 
   1   4  19       80.44       22.49     53.20 o 
   2   4  19     5858.63     5766.88    391.75 o 
   3   4  19    10818.18    10118.85    552.24 o 
  -4   5  19     5284.67     4934.35    559.03 o 
  -3   5  19        2.81      -29.15     72.85 o 
  -2   5  19     1536.96     1304.61    186.18 o 
  -1   5  19     3218.10     3158.67    284.71 o 
   0   5  19     2985.76     2949.28    268.59 o 
   1   5  19      780.65      798.12    137.80 o 
   2   5  19     8738.71     8443.49    475.85 o 
   3   5  19     1409.36     1141.47    187.57 o 
  -3   6  19     4326.00     4529.95    515.74 o 
  -2   6  19    12075.70    11366.28    567.76 o 
  -1   6  19       31.40       41.18    121.59 o 
   0   6  19    16699.84    15299.81    644.25 o 
   1   6  19       60.73       23.21     47.55 o 
   2   6  19     8066.37     7797.59    708.28 o 
  -3   7  19     1510.48     1256.89    276.17 o 
  -2   7  19    12588.81    12153.21    653.29 o 
  -1   7  19     3535.38     2973.68    279.57 o 
   0   7  19     3596.06     3348.76    315.23 o 
   1   7  19        6.85      191.31    108.89 o 
   2   7  19     1696.79     1598.11    325.98 o 
  -3   8  19     3901.69     3339.23    447.35 o 
  -2   8  19     3055.86     2573.26    268.81 o 
  -1   8  19      595.58      576.73    131.87 o 
   0   8  19     9905.33     9285.50    500.59 o 
   1   8  19     5871.81     5674.54    606.73 o 
  -2   9  19      631.42      590.84    136.45 o 
  -1   9  19     2484.19     2083.98    239.69 o 
   0   9  19     6145.84     5340.35    810.81 o 
  -1  10  19     1557.32     1188.98    244.89 o 
  -2   0  20     3872.82     4000.44    311.83 o 
   0   0  20    22221.82    21349.50   1058.26 o 
   2   0  20    14200.08    12449.21    848.54 o 
  -3   1  20     1163.26      964.65    131.12 o 
  -2   1  20     9036.73     8873.01    402.20 o 
  -1   1  20      631.34      747.96    106.32 o 
   0   1  20     2515.46     2595.62    204.03 o 
   1   1  20     7702.39     6922.61    420.87 o 
   2   1  20       17.07       14.97     36.11 o 
  -3   2  20     2074.41     2209.61    201.65 o 
  -2   2  20     9670.54     9618.23    506.21 o 
  -1   2  20     2693.85     2362.21    363.70 o 
   0   2  20     1052.72     1002.20    122.81 o 
   1   2  20      735.71      585.19     99.55 o 
   2   2  20     2760.04     2639.32    213.30 o 
  -3   3  20        4.79        7.21     35.74 o 
  -2   3  20     4391.81     3795.82    456.10 o 
  -1   3  20     3309.12     3352.54    293.26 o 
   0   3  20     1818.50     1683.75    339.04 o 
   1   3  20      121.87       76.32     39.99 o 
   2   3  20     2679.55     2212.68    246.29 o 
  -3   4  20     5314.89     5060.18    378.77 o 
  -2   4  20     1142.52      846.78    152.93 o 
  -1   4  20     8166.01     7937.31    463.89 o 
   0   4  20     9904.28     9111.43    570.69 o 
   1   4  20     2482.77     2210.20    472.11 o 
   2   4  20     4493.94     4025.18    504.44 o 
  -3   5  20     1935.82     2105.84    244.74 o 
  -2   5  20      446.53      291.88     90.88 o 
  -1   5  20       53.96       -3.22    128.60 o 
   0   5  20      209.41      119.42    186.37 o 
   1   5  20    16581.20    15594.92    662.22 o 
   2   5  20      734.78      697.65    213.25 o 
  -3   6  20    12961.62    12696.94    628.65 o 
  -2   6  20     8988.53     8286.96    493.03 o 
  -1   6  20     1523.99     1495.76    204.07 o 
   0   6  20      252.86      241.86     83.40 o 
   1   6  20      828.34      759.83    218.97 o 
  -2   7  20       70.71       11.77     95.37 o 
  -1   7  20    10391.97     9778.89    533.57 o 
   0   7  20     1723.33     1523.16    204.69 o 
   1   7  20      157.14      183.75    117.79 o 
  -1   8  20     3293.56     2912.03    473.04 o 
  -1   0  21       29.51      -65.22     70.06 o 
   1   0  21     4139.73     3961.91    465.81 o 
  -2   1  21      469.48      504.82    128.26 o 
  -1   1  21       87.55      101.36     51.42 o 
   0   1  21       61.07      115.33     80.41 o 
   1   1  21     1075.70      899.91    127.40 o 
  -2   2  21      748.88      588.69    126.14 o 
  -1   2  21     8035.98     7714.92    586.82 o 
   0   2  21     1103.88      988.94    163.06 o 
   1   2  21      172.34      106.90    109.12 o 
  -2   3  21     6174.05     5935.36    412.32 o 
  -1   3  21      262.76      213.53     67.53 o 
   0   3  21     2560.81     2390.39    257.80 o 
  -1   4  21     1368.91     1121.68    175.84 o 
   0   4  21      213.55       47.56     83.34 o 
                                                 
